# Supplementary material for: Efficient calculation of carrier scattering rates from first principles
Source: Nat Commun. 2021 Apr 13;12:2222. doi: 10.1038/s41467-021-22440-5 (PMC8044096; doi:10.1038/s41467-021-22440-5)
Supplement: Supplementary file 3 — Supplementary Software 1 [file 41467_2021_22440_MOESM3_ESM.zip]

Archive with 630 entries (583 files):
- amset-src/
- __MACOSX/._amset-src
- amset-src/.DS_Store
- __MACOSX/amset-src/._.DS_Store
- amset-src/LICENSE
- __MACOSX/amset-src/._LICENSE
- amset-src/tests/
- __MACOSX/amset-src/._tests
- amset-src/docs/
- __MACOSX/amset-src/._docs
- amset-src/README.md
- __MACOSX/amset-src/._README.md
- amset-src/setup.py
- __MACOSX/amset-src/._setup.py
- amset-src/examples/
- __MACOSX/amset-src/._examples
- amset-src/setup.cfg
- __MACOSX/amset-src/._setup.cfg
- amset-src/amset/
- __MACOSX/amset-src/._amset
- amset-src/tests/conftest.py
- __MACOSX/amset-src/tests/._conftest.py
- amset-src/tests/tools/
- __MACOSX/amset-src/tests/._tools
- amset-src/tests/core/
- __MACOSX/amset-src/tests/._core
- amset-src/tests/plot/
- __MACOSX/amset-src/tests/._plot
- amset-src/tests/test_data/
- __MACOSX/amset-src/tests/._test_data
- amset-src/tests/__init__.py
- __MACOSX/amset-src/tests/.___init__.py
- amset-src/tests/__pycache__/
- __MACOSX/amset-src/tests/.___pycache__
- amset-src/tests/test_io.py
- __MACOSX/amset-src/tests/._test_io.py
- amset-src/tests/test_util.py
- __MACOSX/amset-src/tests/._test_util.py
- amset-src/tests/electronic_structure/
- __MACOSX/amset-src/tests/._electronic_structure
- amset-src/tests/interpolation/
- __MACOSX/amset-src/tests/._interpolation
- amset-src/docs/.DS_Store
- __MACOSX/amset-src/docs/._.DS_Store
- amset-src/docs/mkdocs.yml
- __MACOSX/amset-src/docs/._mkdocs.yml
- amset-src/docs/admin/
- __MACOSX/amset-src/docs/._admin
- amset-src/docs/theme/
- __MACOSX/amset-src/docs/._theme
- amset-src/docs/src/
- __MACOSX/amset-src/docs/._src
- amset-src/examples/GaAs/
- __MACOSX/amset-src/examples/._GaAs
- amset-src/examples/Si/
- __MACOSX/amset-src/examples/._Si
- amset-src/amset/defaults.yaml
- __MACOSX/amset-src/amset/._defaults.yaml
- amset-src/amset/tools/
- __MACOSX/amset-src/amset/._tools
- amset-src/amset/deformation/
- __MACOSX/amset-src/amset/._deformation
- amset-src/amset/.DS_Store
- __MACOSX/amset-src/amset/._.DS_Store
- amset-src/amset/core/
- __MACOSX/amset-src/amset/._core
- amset-src/amset/plot/
- __MACOSX/amset-src/amset/._plot
- amset-src/amset/log.py
- __MACOSX/amset-src/amset/._log.py
- amset-src/amset/util.py
- __MACOSX/amset-src/amset/._util.py
- amset-src/amset/constants.py
- __MACOSX/amset-src/amset/._constants.py
- amset-src/amset/io.py
- __MACOSX/amset-src/amset/._io.py
- amset-src/amset/scattering/
- __MACOSX/amset-src/amset/._scattering
- amset-src/amset/__init__.py
- __MACOSX/amset-src/amset/.___init__.py
- amset-src/amset/__pycache__/
- __MACOSX/amset-src/amset/.___pycache__
- amset-src/amset/electronic_structure/
- __MACOSX/amset-src/amset/._electronic_structure
- amset-src/amset/interpolation/
- __MACOSX/amset-src/amset/._interpolation
- amset-src/amset/wavefunction/
- __MACOSX/amset-src/amset/._wavefunction
- amset-src/tests/tools/__init__.py
- __MACOSX/amset-src/tests/tools/.___init__.py
- amset-src/tests/tools/test_deformation.py
- __MACOSX/amset-src/tests/tools/._test_deformation.py
- amset-src/tests/core/test_run.py
- __MACOSX/amset-src/tests/core/._test_run.py
- amset-src/tests/core/__init__.py
- __MACOSX/amset-src/tests/core/.___init__.py
- amset-src/tests/core/__pycache__/
- __MACOSX/amset-src/tests/core/.___pycache__
- amset-src/tests/plot/test_base.py
- __MACOSX/amset-src/tests/plot/._test_base.py
- amset-src/tests/test_data/deformation/
- __MACOSX/amset-src/tests/test_data/._deformation
- amset-src/tests/test_data/structures/
- __MACOSX/amset-src/tests/test_data/._structures
- amset-src/tests/test_data/amset_settings.yaml
- __MACOSX/amset-src/tests/test_data/._amset_settings.yaml
- amset-src/tests/test_data/band_structures/
- __MACOSX/amset-src/tests/test_data/._band_structures
- amset-src/tests/__pycache__/test_io.cpython-38-pytest-5.4.3.pyc
- __MACOSX/amset-src/tests/__pycache__/._test_io.cpython-38-pytest-5.4.3.pyc
- amset-src/tests/__pycache__/__init__.cpython-38.pyc
- __MACOSX/amset-src/tests/__pycache__/.___init__.cpython-38.pyc
- amset-src/tests/__pycache__/test_io.cpython-38-pytest-6.1.1.pyc
- __MACOSX/amset-src/tests/__pycache__/._test_io.cpython-38-pytest-6.1.1.pyc
- amset-src/tests/__pycache__/conftest.cpython-38-pytest-5.4.3.pyc
- __MACOSX/amset-src/tests/__pycache__/._conftest.cpython-38-pytest-5.4.3.pyc
- amset-src/tests/__pycache__/test_util.cpython-38-pytest-6.1.1.pyc
- __MACOSX/amset-src/tests/__pycache__/._test_util.cpython-38-pytest-6.1.1.pyc
- amset-src/tests/__pycache__/test_util.cpython-38-pytest-5.4.3.pyc
- __MACOSX/amset-src/tests/__pycache__/._test_util.cpython-38-pytest-5.4.3.pyc
- amset-src/tests/__pycache__/conftest.cpython-38-pytest-6.1.1.pyc
- __MACOSX/amset-src/tests/__pycache__/._conftest.cpython-38-pytest-6.1.1.pyc
- amset-src/tests/electronic_structure/test_common.py
- __MACOSX/amset-src/tests/electronic_structure/._test_common.py
- amset-src/tests/electronic_structure/test_symmetry.py
- __MACOSX/amset-src/tests/electronic_structure/._test_symmetry.py
- amset-src/tests/electronic_structure/__pycache__/
- __MACOSX/amset-src/tests/electronic_structure/.___pycache__
- amset-src/tests/electronic_structure/test_tetrahedron.py
- __MACOSX/amset-src/tests/electronic_structure/._test_tetrahedron.py
- amset-src/tests/interpolation/__pycache__/
- __MACOSX/amset-src/tests/interpolation/.___pycache__
- amset-src/tests/interpolation/test_interpolate.py
- __MACOSX/amset-src/tests/interpolation/._test_interpolate.py
- amset-src/docs/admin/version-releases.md
- __MACOSX/amset-src/docs/admin/._version-releases.md
- amset-src/docs/theme/overrides/
- __MACOSX/amset-src/docs/theme/._overrides
- amset-src/docs/src/license.md
- __MACOSX/amset-src/docs/src/._license.md
- amset-src/docs/src/settings.md
- __MACOSX/amset-src/docs/src/._settings.md
- amset-src/docs/src/.DS_Store
- __MACOSX/amset-src/docs/src/._.DS_Store
- amset-src/docs/src/inputs.md
- __MACOSX/amset-src/docs/src/._inputs.md
- amset-src/docs/src/changelog.md
- __MACOSX/amset-src/docs/src/._changelog.md
- amset-src/docs/src/amset_logo.png
- __MACOSX/amset-src/docs/src/._amset_logo.png
- amset-src/docs/src/properties.jpg
- __MACOSX/amset-src/docs/src/._properties.jpg
- amset-src/docs/src/index.md
- __MACOSX/amset-src/docs/src/._index.md
- amset-src/docs/src/contributors.md
- __MACOSX/amset-src/docs/src/._contributors.md
- amset-src/docs/src/contributing.md
- __MACOSX/amset-src/docs/src/._contributing.md
- amset-src/docs/src/scattering.md
- __MACOSX/amset-src/docs/src/._scattering.md
- amset-src/docs/src/using.md
- __MACOSX/amset-src/docs/src/._using.md
- amset-src/docs/src/installation.md
- __MACOSX/amset-src/docs/src/._installation.md
- amset-src/docs/src/stylesheets/
- __MACOSX/amset-src/docs/src/._stylesheets
- amset-src/docs/src/transport-properties.md
- __MACOSX/amset-src/docs/src/._transport-properties.md
- amset-src/examples/GaAs/settings.yaml
- __MACOSX/amset-src/examples/GaAs/._settings.yaml
- amset-src/examples/GaAs/.DS_Store
- __MACOSX/amset-src/examples/GaAs/._.DS_Store
- amset-src/examples/GaAs/wavefunction.h5
- __MACOSX/amset-src/examples/GaAs/._wavefunction.h5
- amset-src/examples/GaAs/README.md
- __MACOSX/amset-src/examples/GaAs/._README.md
- amset-src/examples/GaAs/vasprun.xml.gz
- __MACOSX/amset-src/examples/GaAs/._vasprun.xml.gz
- amset-src/examples/GaAs/GaAs.py
- __MACOSX/amset-src/examples/GaAs/._GaAs.py
- amset-src/examples/Si/settings.yaml
- __MACOSX/amset-src/examples/Si/._settings.yaml
- amset-src/examples/Si/.DS_Store
- __MACOSX/amset-src/examples/Si/._.DS_Store
- amset-src/examples/Si/Si.py
- __MACOSX/amset-src/examples/Si/._Si.py
- amset-src/examples/Si/wavefunction.h5
- __MACOSX/amset-src/examples/Si/._wavefunction.h5
- amset-src/examples/Si/README.md
- __MACOSX/amset-src/examples/Si/._README.md
- amset-src/examples/Si/vasprun.xml.gz
- __MACOSX/amset-src/examples/Si/._vasprun.xml.gz
- amset-src/examples/Si/deformation.h5
- __MACOSX/amset-src/examples/Si/._deformation.h5
- amset-src/amset/tools/run.py
- __MACOSX/amset-src/amset/tools/._run.py
- amset-src/amset/tools/plot.py
- __MACOSX/amset-src/amset/tools/._plot.py
- amset-src/amset/tools/effmass.py
- __MACOSX/amset-src/amset/tools/._effmass.py
- amset-src/amset/tools/wavefunction.py
- __MACOSX/amset-src/amset/tools/._wavefunction.py
- amset-src/amset/tools/__init__.py
- __MACOSX/amset-src/amset/tools/.___init__.py
- amset-src/amset/tools/phonon_frequency.py
- __MACOSX/amset-src/amset/tools/._phonon_frequency.py
- amset-src/amset/tools/__pycache__/
- __MACOSX/amset-src/amset/tools/.___pycache__
- amset-src/amset/tools/desym.py
- __MACOSX/amset-src/amset/tools/._desym.py
- amset-src/amset/tools/deformation.py
- __MACOSX/amset-src/amset/tools/._deformation.py
- amset-src/amset/tools/cli.py
- __MACOSX/amset-src/amset/tools/._cli.py
- amset-src/amset/tools/common.py
- __MACOSX/amset-src/amset/tools/._common.py
- amset-src/amset/deformation/generation.py
- __MACOSX/amset-src/amset/deformation/._generation.py
- amset-src/amset/deformation/io.py
- __MACOSX/amset-src/amset/deformation/._io.py
- amset-src/amset/deformation/potentials.py
- __MACOSX/amset-src/amset/deformation/._potentials.py
- amset-src/amset/deformation/__init__.py
- __MACOSX/amset-src/amset/deformation/.___init__.py
- amset-src/amset/deformation/__pycache__/
- __MACOSX/amset-src/amset/deformation/.___pycache__
- amset-src/amset/deformation/common.py
- __MACOSX/amset-src/amset/deformation/._common.py
- amset-src/amset/core/run.py
- __MACOSX/amset-src/amset/core/._run.py
- amset-src/amset/core/transport.py
- __MACOSX/amset-src/amset/core/._transport.py
- amset-src/amset/core/__init__.py
- __MACOSX/amset-src/amset/core/.___init__.py
- amset-src/amset/core/__pycache__/
- __MACOSX/amset-src/amset/core/.___pycache__
- amset-src/amset/core/data.py
- __MACOSX/amset-src/amset/core/._data.py
- amset-src/amset/plot/convergence.py
- __MACOSX/amset-src/amset/plot/._convergence.py
- amset-src/amset/plot/transport.py
- __MACOSX/amset-src/amset/plot/._transport.py
- amset-src/amset/plot/mobility.py
- __MACOSX/amset-src/amset/plot/._mobility.py
- amset-src/amset/plot/electronic_structure.py
- __MACOSX/amset-src/amset/plot/._electronic_structure.py
- amset-src/amset/plot/__init__.py
- __MACOSX/amset-src/amset/plot/.___init__.py
- amset-src/amset/plot/__pycache__/
- __MACOSX/amset-src/amset/plot/.___pycache__
- amset-src/amset/plot/amset_base.mplstyle
- __MACOSX/amset-src/amset/plot/._amset_base.mplstyle
- amset-src/amset/plot/cumulative.py
- __MACOSX/amset-src/amset/plot/._cumulative.py
- amset-src/amset/plot/lineshape.py
- __MACOSX/amset-src/amset/plot/._lineshape.py
- amset-src/amset/plot/revtex.mplstyle
- __MACOSX/amset-src/amset/plot/._revtex.mplstyle
- amset-src/amset/plot/base.py
- __MACOSX/amset-src/amset/plot/._base.py
- amset-src/amset/plot/rates.py
- __MACOSX/amset-src/amset/plot/._rates.py
- amset-src/amset/scattering/calculate.py
- __MACOSX/amset-src/amset/scattering/._calculate.py
- amset-src/amset/scattering/__init__.py
- __MACOSX/amset-src/amset/scattering/.___init__.py
- amset-src/amset/scattering/__pycache__/
- __MACOSX/amset-src/amset/scattering/.___pycache__
- amset-src/amset/scattering/inelastic.py
- __MACOSX/amset-src/amset/scattering/._inelastic.py
- amset-src/amset/scattering/common.py
- __MACOSX/amset-src/amset/scattering/._common.py
- amset-src/amset/scattering/basic.py
- __MACOSX/amset-src/amset/scattering/._basic.py
- amset-src/amset/scattering/elastic.py
- __MACOSX/amset-src/amset/scattering/._elastic.py
- amset-src/amset/__pycache__/util.cpython-36.pyc
- __MACOSX/amset-src/amset/__pycache__/._util.cpython-36.pyc
- amset-src/amset/__pycache__/__init__.cpython-38.pyc
- __MACOSX/amset-src/amset/__pycache__/.___init__.cpython-38.pyc
- amset-src/amset/__pycache__/constants.cpython-36.pyc
- __MACOSX/amset-src/amset/__pycache__/._constants.cpython-36.pyc
- amset-src/amset/__pycache__/io.cpython-38.pyc
- __MACOSX/amset-src/amset/__pycache__/._io.cpython-38.pyc
- amset-src/amset/__pycache__/log.cpython-38.pyc
- __MACOSX/amset-src/amset/__pycache__/._log.cpython-38.pyc
- amset-src/amset/__pycache__/log.cpython-36.pyc
- __MACOSX/amset-src/amset/__pycache__/._log.cpython-36.pyc
- amset-src/amset/__pycache__/__init__.cpython-36.pyc
- __MACOSX/amset-src/amset/__pycache__/.___init__.cpython-36.pyc
- amset-src/amset/__pycache__/util.cpython-38.pyc
- __MACOSX/amset-src/amset/__pycache__/._util.cpython-38.pyc
- amset-src/amset/__pycache__/__init__.cpython-37.pyc
- __MACOSX/amset-src/amset/__pycache__/.___init__.cpython-37.pyc
- amset-src/amset/__pycache__/constants.cpython-38.pyc
- __MACOSX/amset-src/amset/__pycache__/._constants.cpython-38.pyc
- amset-src/amset/electronic_structure/symmetry.py
- __MACOSX/amset-src/amset/electronic_structure/._symmetry.py
- amset-src/amset/electronic_structure/dos.py
- __MACOSX/amset-src/amset/electronic_structure/._dos.py
[truncated: 330 more entries]
