# Supplementary material for: Efficient calculation of carrier scattering rates from first principles
Source: Nat Commun. 2021 Apr 13;12:2222. doi: 10.1038/s41467-021-22440-5 (PMC8044096; doi:10.1038/s41467-021-22440-5)
Supplement: Supplementary file 3 — Supplementary Software 1 [file 41467_2021_22440_MOESM3_ESM.zip › amset-src/README.md]

# AMSET: *ab initio* scattering and transport

## Introduction

<img alt="amset properties" src="properties.jpg">

AMSET is an efficient package for calculating electron lifetimes and
transport properties in solid-state materials from first principles.
A primary aim of AMSET is to be amenable to high-throughput computational
screening.
Features of AMSET include:

- Inputs obtainable from first-principles calculations. The
  primary input for AMSET is an uniform band structure calculation.
- Scattering rates calculated in the Born approximation using common materials
  properties such as phonon frequencies and dielectric constants.
- Transport properties calculated through the Boltzmann transport equation.
- Efficient implementation that can run on a personal laptop.

!!! info "Supported ab initio codes"
    Currently, AMSET only supports VASP calculations, however,
    additional periodic DFT codes will be added in the future.

## Scattering Mechanisms

The scattering mechanisms currently implemented in AMSET are:

- Acoustic deformation potential scattering
- Ionized impurity scattering
- Polar optical phonon scattering
- Piezoelectric scattering

More information on the formalism for each scattering mechanism is available
in the [scattering section](scattering) of the documentation.

## Installation

AMSET is a Python 3 package and requires a
[typical scientific Python stack](https://www.scipy.org/about.html).
AMSET can be installed using the Python package manager "Pip",
which will automatically setup other Python packages as required:

```
pip install amset
```
    
If not installing from inside a virtual environment or conda environment, you
may need to specify to install as a *user* via:

```bash
pip install amset --user
```

The installation is expected to take ~5-10 minutes in a fresh python environment.

### Developer Installation

To install an editable version of AMSET, first clone the repository from 
GitHub, then install using pip:

```bash
git clone https://github.com/hackingmaterials/amset.git
cd amset
pip install -e .
```

### Installing AMSET on NERSC

The BolzTraP2 dependency requires some configuration to be installed properly on
CRAY systems. Accordingly, AMSET can be installed using:

```bash
CXX=icpc CC=icc pip install amset
```

### Dependencies

AMSET has been been tested on Mac OSX and Linux machines and is compatible with Python 3.6+. A full list of dependencies that will be installed automatically is:

```
quadpy==0.16.5
numpy==1.19.5
pymatgen==2020.12.31
scipy==1.6.0
monty==4.0.2
matplotlib==3.3.4
BoltzTraP2==20.7.1
tqdm==4.56.0
tabulate==0.8.7
memory_profiler==0.58.0
spglib==1.16.1
click==7.1.2
sumo==2.2.1
h5py==3.1.0
pyFFTW==0.12.0
interpolation==2.1.6
numba==0.51.2
```

## Examples

Examples for GaAs and Si are provided in the Examples folder. Both folders include a README on how to run the code. Each example should run in under 10 minutes on a normal desktop computer.

## What's new?

Track changes to AMSET through the [changelog](changelog).

## Contributing / Contact / Support

Want to see something added or changed? Some ways to get involved are:

- Help us improve the documentation – tell us where you got stuck and improve
  the install process for everyone.
- Let us know if you'd like to see certain features.
- Point us to areas of the code that are difficult to understand or use.
- Contribute code. You can do this by forking
  [AMSET on Github](https://github.com/hackingmaterials/amset) and submitting
  a pull request.

The list of contributors to AMSET can be found [here](contributors).
Read more about contributing code to AMSET [here](contributing).
