# Supplementary material for: Efficient calculation of carrier scattering rates from first principles
Source: Nat Commun. 2021 Apr 13;12:2222. doi: 10.1038/s41467-021-22440-5 (PMC8044096; doi:10.1038/s41467-021-22440-5)
Supplement: Supplementary file 3 — Supplementary Software 1 [file 41467_2021_22440_MOESM3_ESM.zip › amset-src/setup.cfg]

[pycodestyle]
count = True
ignore = E203, E266, E501, W503
max-line-length = 88
statistics = True
exclude = tests, docs, examples

[flake8]
ignore = E203, E266, E501, W503,C901
max-line-length = 88
max-complexity = 18
select = B,C,E,F,W,T4,B9
exclude = .git, __pycache__, docs, tests, examples
extend-ignore = E741

[pydocstyle]
ignore = D105, D2, D4, D107

[mypy]
ignore_missing_imports = True

[pylint]
#disable = C0330, C0326, C0199, C0411  # black specific settings
disable = C0103, C0201, E0401, R0902, R0904, R0911, R0912, R0913, R0914, R0915, R0916, R1702, R0903, W, C1801, E0611, E1121, R0901, C0415, C0330, C0302
