# Supplementary material for: Efficient calculation of carrier scattering rates from first principles
Source: Nat Commun. 2021 Apr 13;12:2222. doi: 10.1038/s41467-021-22440-5 (PMC8044096; doi:10.1038/s41467-021-22440-5)
Supplement: Supplementary file 3 — Supplementary Software 1 [file 41467_2021_22440_MOESM3_ESM.zip › amset-src/docs/mkdocs.yml]

site_name: AMSET Documentation
site_description: Documentation for AMSET, electron transport from first principles
copyright: Built by the HackingMaterials group

theme:
  name: 'material'
  icon:
    logo: material/call-missed
    repo: fontawesome/brands/git-alt
  custom_dir: theme/overrides

nav:
  - Introduction: index.md
  - Installation: installation.md
  - Getting Started: using.md
  - Calculation Inputs: inputs.md
  - Settings: settings.md
  - Scattering Rates: scattering.md
  - Transport Properties: transport-properties.md
  - About:
    - Changelog: changelog.md
    - Contributors: contributors.md
    - Contributing: contributing.md
    - License: license.md

repo_url: https://github.com/hackingmaterials/amset/
docs_dir: src
markdown_extensions:
  - admonition
  - codehilite
  - attr_list
  - footnotes
  - markdown_include.include:
      base_path: "."
  - pymdownx.details
  - pymdownx.superfences
  - pymdownx.inlinehilite
  - markdown_katex:
      no_inline_svg: True
      insert_fonts_css: True
  - toc:
      permalink: true

plugins:
  - search
  - minify
  - macros:
      include_yaml:
          - ../amset/defaults.yaml

extra_css:
  - stylesheets/colors.css
