# Supplementary material for: Efficient calculation of carrier scattering rates from first principles
Source: Nat Commun. 2021 Apr 13;12:2222. doi: 10.1038/s41467-021-22440-5 (PMC8044096; doi:10.1038/s41467-021-22440-5)
Supplement: Supplementary file 3 — Supplementary Software 1 [file 41467_2021_22440_MOESM3_ESM.zip › amset-src/amset/log.py]

import datetime
import logging
import math
import sys
import textwrap
import time
from pathlib import Path
from typing import Union

from amset.constants import output_width

__author__ = "Alex Ganose"
__maintainer__ = "Alex Ganose"
__email__ = "aganose@lbl.gov"

logger = logging.getLogger(__name__)


def initialize_amset_logger(
    directory: Union[str, Path] = ".",
    filename: Union[str, Path, bool] = "amset.log",
    level: int = logging.INFO,
    print_log: bool = True,
) -> logging.Logger:
    """Initialize the default logger with stdout and file handlers.

    Args:
        directory: Path to the folder where the log file will be written.
        filename: The log filename. If False, no log will be written.
        level: The log level.
        print_log: Whether to print the log to the screen.

    Returns:
        A logging instance with customized formatter and handlers.
    """
    log = logging.getLogger("amset")
    log.setLevel(level)
    log.handlers = []  # reset logging handlers if they already exist

    screen_formatter = WrappingFormatter(fmt="%(message)s")
    file_formatter = WrappingFormatter(fmt="%(message)s", simple_ascii=True)

    if filename is not False:
        handler = logging.FileHandler(Path(directory) / filename, mode="w")
        handler.setFormatter(file_formatter)
        log.addHandler(handler)

    if print_log:
        screen_handler = logging.StreamHandler(stream=sys.stdout)
        screen_handler.setFormatter(screen_formatter)
        log.addHandler(screen_handler)

    def handle_exception(exc_type, exc_value, exc_traceback):
        if issubclass(exc_type, KeyboardInterrupt):
            sys.__excepthook__(exc_type, exc_value, exc_traceback)
            return

        now = datetime.datetime.now()
        exit_msg = "amset exiting on {} at {}".format(
            now.strftime("%d %b %Y"), now.strftime("%H:%M")
        )

        log.error(
            "\n  ERROR: {}".format(exit_msg),
            exc_info=(exc_type, exc_value, exc_traceback),
        )

    sys.excepthook = handle_exception

    return log


class WrappingFormatter(logging.Formatter):
    def __init__(
        self, fmt=None, datefmt=None, style="%", width=output_width, simple_ascii=False
    ):
        super().__init__(fmt=fmt, datefmt=datefmt, style=style)
        self.simple_ascii = simple_ascii
        self.wrapper = textwrap.TextWrapper(
            width=width,
            subsequent_indent="  ",
            replace_whitespace=True,
            drop_whitespace=False,
        )

    def format(self, record):
        text = super().format(record)
        if "└" in text or "├" in text:
            # don't have blank time when reporting list
            text = "  " + text
        else:
            text = "\n" + "\n".join(
                [self.wrapper.fill("  " + s) for s in text.splitlines()]
            )

        if self.simple_ascii:
            return self.make_simple_ascii(text)

        return text

    @staticmethod
    def make_simple_ascii(text):
        replacements = {
            "├──": "-",
            "│": " ",
            "└──": "-",
            fancy_logo: simple_logo,
            "ᵢᵢ": "_i",
            "ħω": "hbar.omega",
            "cm²/Vs": "cm2/Vs",
            "β²": "b2",
            "a₀⁻²": "a^-2",
            "cm⁻³": "cm-3",
            "–": "-",
            "₀": "0",
            "₁": "1",
            "₂": "2",
            "₃": "3",
            "₄": "4",
            "₅": "5",
            "₆": "6",
            "₇": "7",
            "₈": "8",
            "₉": "8",
            "\u0305": "-",
            "π": "pi",
            "ħ": "h",
            "ω": "w",
            "α": "a",
            "β": "b",
            "γ": "y",
            "°": "deg",
            "Å": "angstrom",
        }

        for initial, final in replacements.items():
            text = text.replace(initial, final)
        return text


def log_time_taken(t0: float):
    logger.info("  └── time: {:.4f} s".format(time.perf_counter() - t0))


def log_banner(text):
    width = output_width - 2
    nstars = (width - (len(text) + 2)) / 2
    logger.info(
        "\n{} {} {}".format("~" * math.ceil(nstars), text, "~" * math.floor(nstars))
    )


def log_list(list_strings, prefix="  ", level=logging.INFO):
    for i, text in enumerate(list_strings):
        if i == len(list_strings) - 1:
            pipe = "└"
        else:
            pipe = "├"
        logger.log(level, "{}{}── {}".format(prefix, pipe, text))


fancy_logo = """                 █████╗ ███╗   ███╗███████╗███████╗████████╗
                ██╔══██╗████╗ ████║██╔════╝██╔════╝╚══██╔══╝
                ███████║██╔████╔██║███████╗█████╗     ██║
                ██╔══██║██║╚██╔╝██║╚════██║██╔══╝     ██║
                ██║  ██║██║ ╚═╝ ██║███████║███████╗   ██║
                ╚═╝  ╚═╝╚═╝     ╚═╝╚══════╝╚══════╝   ╚═╝
"""

simple_logo = r"""         /$$$$$$  /$$      /$$  /$$$$$$  /$$$$$$$$ /$$$$$$$$
        /$$__  $$| $$$    /$$$ /$$__  $$| $$_____/|__  $$__/
       | $$  \ $$| $$$$  /$$$$| $$  \__/| $$         | $$
       | $$$$$$$$| $$ $$/$$ $$|  $$$$$$ | $$$$$      | $$
       | $$__  $$| $$  $$$| $$ \____  $$| $$__/      | $$
       | $$  | $$| $$\  $ | $$ /$$  \ $$| $$         | $$
       | $$  | $$| $$ \/  | $$|  $$$$$$/| $$$$$$$$   | $$
       |__/  |__/|__/     |__/ \______/ |________/   |__/
"""
