# Supplementary material for: Efficient calculation of carrier scattering rates from first principles
Source: Nat Commun. 2021 Apr 13;12:2222. doi: 10.1038/s41467-021-22440-5 (PMC8044096; doi:10.1038/s41467-021-22440-5)
Supplement: Supplementary file 3 — Supplementary Software 1 [file 41467_2021_22440_MOESM3_ESM.zip › amset-src/docs/admin/version-releases.md]

# Releasing a new AMSET version

Version releases on Pypi and GitHub are handled automatically through GitHub
actions. The steps to push a new release are:
1. Update the amset version in `amset/__init__.py`
2. Update the changelog in `docs/src/changelog.md` with the new version and 
   release notes.
3. Create a tagged Git commit with the above changes. The tag is added using:
```bash
git tag v0.1.2
```
4. Push the commit and tags to GitHub using:
```bash
git push origin --tags
```
