# Supplementary material for: Efficient calculation of carrier scattering rates from first principles
Source: Nat Commun. 2021 Apr 13;12:2222. doi: 10.1038/s41467-021-22440-5 (PMC8044096; doi:10.1038/s41467-021-22440-5)
Supplement: Supplementary file 3 — Supplementary Software 1 [file 41467_2021_22440_MOESM3_ESM.zip › amset-src/examples/Si/settings.yaml]

# general settings
scattering_type: [IMP, ADP]
doping: [-1.99e14, -2.20e15, -1.72e16, -1.86e17, -1.46e18, -4.39e18]
temperatures: [300]
bandgap: 1.14

# electronic_structure settings
interpolation_factor: 50

# materials properties
deformation_potential: deformation.h5
elastic_constant:
  - [144,  53,  53,  0,  0,  0]
  - [ 53, 144,  53,  0,  0,  0]
  - [ 53,  53, 144,  0,  0,  0]
  - [  0,   0,   0, 75,  0,  0]
  - [  0,   0,   0,  0, 75,  0]
  - [  0,   0,   0,  0,  0, 75]
static_dielectric:
  - [11.7, 0, 0]
  - [0, 11.7, 0]
  - [0, 0, 11.7]
high_frequency_dielectric:
  - [11.7, 0, 0]
  - [0, 11.7, 0]
  - [0, 0, 11.7]

# performance settings
write_mesh: true
