# Supplementary material for: Efficient calculation of carrier scattering rates from first principles
Source: Nat Commun. 2021 Apr 13;12:2222. doi: 10.1038/s41467-021-22440-5 (PMC8044096; doi:10.1038/s41467-021-22440-5)
Supplement: Supplementary file 3 — Supplementary Software 1 [file 41467_2021_22440_MOESM3_ESM.zip › amset-src/examples/Si/Si.py]

import warnings

from amset.core.run import Runner
from amset.plot.rates import RatesPlotter

warnings.simplefilter("ignore")

settings = {
    # general settings
    "scattering_type": ["IMP", "ADP"],
    "doping": [-1.99e14, -2.20e15, -1.72e16, -1.86e17, -1.46e18, -4.39e18],
    "temperatures": [300],
    "bandgap": 1.14,

    # electronic_structure settings
    "interpolation_factor": 50,

    # materials properties
    "deformation_potential": "deformation.h5",
    "elastic_constant": [[144,  53,  53,  0,  0,  0],
                         [53,  144,  53,  0,  0,  0],
                         [53,   53, 144,  0,  0,  0],
                         [0,     0,   0, 75,  0,  0],
                         [0,     0,   0,  0, 75,  0],
                         [0,     0,   0,  0,  0, 75]],
    "static_dielectric": [[11.7, 0, 0], [0, 11.7, 0], [0, 0, 11.7]],
    "high_frequency_dielectric": [[11.7, 0, 0], [0, 11.7, 0], [0, 0, 11.7]],

    # performance settings
    "write_mesh": True,
}

if __name__ == "__main__":
    runner = Runner.from_vasprun("vasprun.xml.gz", settings)
    amset_data = runner.run()

    plotter = RatesPlotter(amset_data)
    plt = plotter.get_plot()
    plt.savefig("Si_rates.png", bbox_inches="tight", dpi=400)
