# Supplementary material for: Efficient calculation of carrier scattering rates from first principles
Source: Nat Commun. 2021 Apr 13;12:2222. doi: 10.1038/s41467-021-22440-5 (PMC8044096; doi:10.1038/s41467-021-22440-5)
Supplement: Supplementary file 3 — Supplementary Software 1 [file 41467_2021_22440_MOESM3_ESM.zip › amset-src/amset/tools/cli.py]

"""
This module contains a script for using amset from the command line.
"""
import warnings

import click
from ruamel.yaml.error import MantissaNoDotYAML1_1Warning

from amset.tools.deformation import deform
from amset.tools.effmass import eff_mass
from amset.tools.phonon_frequency import phonon_frequency
from amset.tools.plot import plot
from amset.tools.run import run
from amset.tools.wavefunction import wave

__author__ = "Alex Ganose"
__maintainer__ = "Alex Ganose"
__email__ = "aganose@lbl.gov"

warnings.filterwarnings("ignore", category=UserWarning, module="pymatgen")
warnings.filterwarnings("ignore", category=RuntimeWarning, module="amset")
warnings.filterwarnings("ignore", category=FutureWarning, module="scipy")
warnings.filterwarnings("ignore", category=DeprecationWarning)
warnings.simplefilter("ignore", MantissaNoDotYAML1_1Warning)


def safe_cli():
    def _warning(message, *args, **kwargs):
        click.echo(message)

    warnings.showwarning = _warning
    try:
        cli()
    except Exception as e:
        click.echo(str(e))


@click.group(context_settings=dict(help_option_names=["-h", "--help"]))
def cli():
    """
    AMSET is a tool to calculate carrier transport properties from ab initio
    calculation data
    """

    def _warning(message, *args, **kwargs):
        click.echo(message)

    warnings.showwarning = _warning


cli.add_command(plot)
cli.add_command(run)
cli.add_command(phonon_frequency)
cli.add_command(wave)
cli.add_command(eff_mass)
cli.add_command(deform)
