# Supplementary material for: Efficient calculation of carrier scattering rates from first principles
Source: Nat Commun. 2021 Apr 13;12:2222. doi: 10.1038/s41467-021-22440-5 (PMC8044096; doi:10.1038/s41467-021-22440-5)
Supplement: Supplementary file 3 — Supplementary Software 1 [file 41467_2021_22440_MOESM3_ESM.zip › amset-src/amset/plot/revtex.mplstyle]

figure.figsize : 3.2, 3.3
figure.dpi: 400
axes.prop_cycle: cycler('color', ['E9A66C', '5FABA2', 'D4447E', 'F8D54D', '426600', 'ff0010', '9dcc00', 'c20088', '003380', 'ffa405', 'ffff00', 'ff5005', '5ef1f2', '740aff', '990000', '00998f', '005c31', '2bce48', 'ffcc99', '94ffb5', '8f7c00', '6fa8bb', '808080'])
font.family : serif
font.serif : Computer Modern Roman, Times New Roman, Times, Computer Modern Roman, DejaVu Serif, Bitstream Vera Serif, New Century Schoolbook, Century Schoolbook L, Utopia, ITC Bookman, Bookman, Nimbus Roman No9 L, Palatino, Charter, serif
font.size : 11
text.latex.preamble: \usepackage{siunitx}
text.usetex : True
axes.titlesize : 11
axes.labelsize : 11
axes.linewidth       : 1.0
grid.linewidth       : 0.5
grid.color           : black
lines.linewidth : 1.2
lines.markersize: 3
xtick.major.size     : 3.5
xtick.minor.size     : 1.75
xtick.major.width    : 1
xtick.minor.width    : 1
xtick.major.pad      : 4
xtick.direction      : in
xtick.top            : True
xtick.bottom         : True
#xtick.labelsize      : 4
ytick.major.size     : 3.5
ytick.minor.size     : 1.75
ytick.major.width    : 1
ytick.minor.width    : 1
ytick.major.pad      : 2
ytick.direction      : in
ytick.right          : True
ytick.left           : True
pdf.fonttype : 42
mathtext.fontset : stix
legend.handlelength  : 1
legend.fontsize     : 11
legend.frameon      : false
legend.fancybox      : false
