# Supplementary material for: Efficient calculation of carrier scattering rates from first principles
Source: Nat Commun. 2021 Apr 13;12:2222. doi: 10.1038/s41467-021-22440-5 (PMC8044096; doi:10.1038/s41467-021-22440-5)
Supplement: Supplementary file 3 — Supplementary Software 1 [file 41467_2021_22440_MOESM3_ESM.zip › amset-src/amset/interpolation/periodic.py]

import logging

import numpy as np
from interpolation.splines import UCGrid, eval_linear
from interpolation.splines import extrap_options as xto
from scipy.ndimage import gaussian_filter

from amset.constants import numeric_types
from amset.electronic_structure.kpoints import (
    get_mesh_from_kpoint_numbers,
    kpoints_to_first_bz,
)

__author__ = "Alex Ganose"
__maintainer__ = "Alex Ganose"
__email__ = "aganose@lbl.gov"

from amset.util import array_from_buffer, create_shared_array

logger = logging.getLogger(__name__)


class PeriodicLinearInterpolator(object):
    def __init__(self, nbands, data_shape, interpolators, *args):
        self.nbands = nbands
        self.interpolators = interpolators
        self.data_shape = data_shape

    @classmethod
    def from_data(cls, kpoints, data, gaussian=None):
        grid_kpoints, mesh_dim, sort_idx = cls._grid_kpoints(kpoints)
        nbands, data_shape, interpolators = cls._setup_interpolators(
            data, grid_kpoints, mesh_dim, sort_idx, gaussian
        )
        return cls(nbands, data_shape, interpolators)

    def to_reference(self):
        interpolator_references = self._interpolators_to_reference()
        return self.nbands, self.data_shape, interpolator_references

    def _interpolators_to_reference(self):
        interpolator_references = {}
        for spin, (grid, grid_data) in self.interpolators.items():
            grid_data_buffer, grid_data_shared = create_shared_array(
                grid_data, return_shared_data=True
            )
            self.interpolators[spin] = (grid, grid_data_shared)
            interpolator_references[spin] = (grid, grid_data_buffer)
        return interpolator_references

    @classmethod
    def from_reference(cls, nbands, data_shape, interpolator_references, *args):
        interpolators = cls._interpolators_from_reference(interpolator_references)
        return cls(nbands, data_shape, interpolators, *args)

    @staticmethod
    def _interpolators_from_reference(interpolator_references):
        interpolators = {}
        for spin, (grid, grid_data_buffer) in interpolator_references.items():
            grid_data = array_from_buffer(grid_data_buffer)
            interpolators[spin] = (grid, grid_data)
        return interpolators

    @staticmethod
    def _setup_interpolators(data, grid_kpoints, mesh_dim, sort_idx, gaussian):
        x = grid_kpoints[:, 0, 0, 0]
        y = grid_kpoints[0, :, 0, 1]
        z = grid_kpoints[0, 0, :, 2]

        nbands = {s: c.shape[0] for s, c in data.items()}
        interpolators = {}
        data_shape = None
        for spin, spin_data in data.items():
            data_shape = spin_data.shape[2:]
            spin_nbands = nbands[spin]

            # sort the data then reshape them into the grid. The data
            # can now be indexed as data[iband][ikx][iky][ikz]
            sorted_data = spin_data[:, sort_idx]
            grid_shape = (spin_nbands,) + mesh_dim + data_shape
            grid_data = sorted_data.reshape(grid_shape)

            # wrap the data to account for PBC
            pad_size = ((0, 0), (1, 1), (1, 1), (1, 1)) + ((0, 0),) * len(data_shape)
            grid_data = np.pad(grid_data, pad_size, mode="wrap")

            if gaussian:
                for i in range(len(grid_data)):
                    grid_data[i] = gaussian_filter(
                        grid_data[i], sigma=gaussian, mode="wrap"
                    )

            if spin_nbands == 1:
                # this can cause a bug in RegularGridInterpolator. Have to fake
                # having at least two bands
                spin_nbands = 2
                grid_data = np.tile(grid_data, (2, 1, 1, 1) + (1,) * len(data_shape))

            grid = UCGrid(
                (0, spin_nbands - 1, spin_nbands),
                (x[0], x[-1], len(x)),
                (y[0], y[-1], len(y)),
                (z[0], z[-1], len(z)),
            )
            # flatten remaining axes
            grid_shape = grid_data.shape[:4] + (-1,)
            interpolators[spin] = (grid, grid_data.reshape(grid_shape))

        return nbands, data_shape, interpolators

    @staticmethod
    def _grid_kpoints(kpoints):
        # k-points has to cover the full BZ
        kpoints = kpoints_to_first_bz(kpoints)
        mesh_dim = get_mesh_from_kpoint_numbers(kpoints)
        if np.product(mesh_dim) != len(kpoints):
            raise ValueError("K-points do not cover full Brillouin zone.")

        kpoints = np.around(kpoints, 5)

        # get the indices to sort the k-points on the Z, then Y, then X columns
        sort_idx = np.lexsort((kpoints[:, 2], kpoints[:, 1], kpoints[:, 0]))

        # put the kpoints into a 3D grid so that they can be indexed as
        # kpoints[ikx][iky][ikz] = [kx, ky, kz]
        grid_kpoints = kpoints[sort_idx].reshape(mesh_dim + (3,))

        # Expand the k-point mesh to account for periodic boundary conditions
        grid_kpoints = np.pad(
            grid_kpoints, ((1, 1), (1, 1), (1, 1), (0, 0)), mode="wrap"
        )
        grid_kpoints[0, :, :] -= [1, 0, 0]
        grid_kpoints[:, 0, :] -= [0, 1, 0]
        grid_kpoints[:, :, 0] -= [0, 0, 1]
        grid_kpoints[-1, :, :] += [1, 0, 0]
        grid_kpoints[:, -1, :] += [0, 1, 0]
        grid_kpoints[:, :, -1] += [0, 0, 1]
        return grid_kpoints, mesh_dim, sort_idx

    def interpolate(self, spin, bands, kpoints):
        v = np.concatenate([np.asarray(bands)[:, None], np.asarray(kpoints)], axis=1)

        grid, data = self.interpolators[spin]
        if np.iscomplexobj(data):
            # only allows interpolating floats, so have to separate real and imag
            interp_data = np.empty((len(v),) + self.data_shape, dtype=np.complex)
            interp_data.real = eval_linear(grid, data.real, v, xto.LINEAR).reshape(
                -1, *self.data_shape
            )
            interp_data.imag = eval_linear(grid, data.imag, v, xto.LINEAR).reshape(
                -1, *self.data_shape
            )
        else:
            interp_data = eval_linear(grid, data, v, xto.LINEAR).reshape(
                -1, *self.data_shape
            )

        return interp_data


def group_bands_and_kpoints(band_a, kpoint_a, band_b, kpoint_b):
    kpoint_a = np.asarray(kpoint_a)
    kpoint_b = np.asarray(kpoint_b)

    return_single = False
    if isinstance(band_b, numeric_types):
        # only one band index given
        if len(kpoint_b.shape) > 1:
            # multiple k-point indices given
            band_b = np.array([band_b] * len(kpoint_b))
        else:
            band_b = np.array([band_b])
            kpoint_b = [kpoint_b]
            return_single = True

    else:
        band_b = np.asarray(band_b)

    bands = np.concatenate([[band_a], band_b])
    kpoints = np.concatenate([[kpoint_a], kpoint_b])

    return bands, kpoints, return_single
