# Supplementary material for: Efficient calculation of carrier scattering rates from first principles
Source: Nat Commun. 2021 Apr 13;12:2222. doi: 10.1038/s41467-021-22440-5 (PMC8044096; doi:10.1038/s41467-021-22440-5)
Supplement: Supplementary file 3 — Supplementary Software 1 [file 41467_2021_22440_MOESM3_ESM.zip › amset-src/amset/interpolation/projections.py]

import logging

import numpy as np
from pymatgen import Spin
from pymatgen.electronic_structure.bandstructure import BandStructure
from pymatgen.util.coord import pbc_diff

from amset.constants import defaults
from amset.electronic_structure.common import get_ibands, get_vb_idx
from amset.electronic_structure.symmetry import expand_kpoints
from amset.interpolation.periodic import (
    PeriodicLinearInterpolator,
    group_bands_and_kpoints,
)

__author__ = "Alex Ganose"
__maintainer__ = "Alex Ganose"
__email__ = "aganose@lbl.gov"

logger = logging.getLogger(__name__)


class ProjectionOverlapCalculator(PeriodicLinearInterpolator):
    def __init__(self, nbands, data_shape, interpolators, rotation_mask, band_centers):
        super().__init__(nbands, data_shape, interpolators)
        self.rotation_mask = rotation_mask
        self.band_centers = band_centers

    def to_reference(self):
        interpolator_references = self._interpolators_to_reference()
        return (
            self.nbands,
            self.data_shape,
            interpolator_references,
            self.rotation_mask,
            self.band_centers,
        )

    @classmethod
    def from_data(
        cls, kpoints, data, rotation_mask=None, band_centers=None, gaussian=False
    ):
        logger.info("Initializing orbital overlap calculator")
        if rotation_mask is None or band_centers is None:
            raise ValueError("rotation_mask and band_centers are both required.")

        grid_kpoints, mesh_dim, sort_idx = cls._grid_kpoints(kpoints)
        nbands, data_shape, interpolators = cls._setup_interpolators(
            data, grid_kpoints, mesh_dim, sort_idx, gaussian
        )
        return cls(nbands, data_shape, interpolators, rotation_mask, band_centers)

    @classmethod
    def from_band_structure(
        cls,
        band_structure: BandStructure,
        energy_cutoff=defaults["energy_cutoff"],
        symprec=defaults["symprec"],
    ):
        kpoints = np.array([k.frac_coords for k in band_structure.kpoints])
        efermi = band_structure.efermi
        structure = band_structure.structure

        full_kpoints, _, _, _, _, ir_to_full_idx = expand_kpoints(
            structure, kpoints, symprec=symprec, return_mapping=True, time_reversal=True
        )

        ibands = get_ibands(energy_cutoff, band_structure)
        vb_idx = get_vb_idx(energy_cutoff, band_structure)

        energies = {s: e[ibands[s]] for s, e in band_structure.bands.items()}
        energies = {s: e[:, ir_to_full_idx] for s, e in energies.items()}
        projections = {s: p[ibands[s]] for s, p in band_structure.projections.items()}

        band_centers = get_band_centers(full_kpoints, energies, vb_idx, efermi)
        rotation_mask = get_rotation_mask(projections)

        full_projections = {}
        for spin, spin_projections in projections.items():
            nbands = spin_projections.shape[0]
            nkpoints = len(full_kpoints)

            spin_projections = spin_projections[:, ir_to_full_idx].reshape(
                (nbands, nkpoints, -1), order="F"
            )
            spin_projections /= np.linalg.norm(spin_projections, axis=2)[..., None]
            spin_projections[np.isnan(spin_projections)] = 0
            full_projections[spin] = spin_projections

        return cls.from_data(
            full_kpoints,
            full_projections,
            rotation_mask=rotation_mask,
            band_centers=band_centers,
        )

    def get_coefficients(self, spin, bands, kpoints):
        return self.interpolate(spin, bands, kpoints)

    def get_overlap(self, spin, band_a, kpoint_a, band_b, kpoint_b):
        bands, kpoints, single_overlap = group_bands_and_kpoints(
            band_a, kpoint_a, band_b, kpoint_b
        )
        p = self.get_coefficients(spin, bands, kpoints)

        centers = self.band_centers[spin][band_a]
        center = centers[np.argmin(np.linalg.norm(pbc_diff(centers, kpoint_a), axis=1))]

        shift_a = pbc_diff(kpoint_a, center)
        shift_b = pbc_diff(kpoint_b, center)

        angles = cosine(shift_a, shift_b)
        prod = p[0] * p[1:]
        overlap = (
            prod * (1 - self.rotation_mask)
            + prod * self.rotation_mask * angles[:, None]
        )
        overlap = overlap.sum(axis=1) ** 2

        if single_overlap:
            return overlap[0]
        else:
            return overlap


def get_rotation_mask(projections):
    nprojections, natoms = projections[Spin.up].shape[2:]
    mask = np.ones(nprojections)
    mask[0] = 0
    return np.tile(mask, natoms)


def cosine(v1, v2):
    # v2 can be list of vectors or single vector

    return_single = False
    if len(v2.shape) == 1:
        v2 = v2[None, :]
        return_single = True

    v1_norm = np.linalg.norm(v1)
    v2_norm = np.linalg.norm(v2, axis=1)

    v_dot = np.dot(v1, v2.T)
    v_angle = v_dot / (v1_norm * v2_norm)
    v_angle[np.isnan(v_angle)] = 1

    if return_single:
        return v_angle[0]
    else:
        return v_angle


def get_band_centers(kpoints, energies, vb_idx, efermi, tol=0.0001):
    band_centers = {}

    for spin, spin_energies in energies.items():
        spin_centers = []
        for i, band_energies in enumerate(spin_energies):
            if vb_idx is None:
                # handle metals
                k_idxs = np.abs(band_energies - efermi) < tol

            elif i <= vb_idx[spin]:
                k_idxs = (np.max(band_energies) - band_energies) < tol

            else:
                k_idxs = (band_energies - np.min(band_energies)) < tol

            if len(k_idxs) > 0:
                k_idxs = [0]

            spin_centers.append(kpoints[k_idxs])
        band_centers[spin] = spin_centers
    return band_centers
