# Supplementary material for: Efficient calculation of carrier scattering rates from first principles
Source: Nat Commun. 2021 Apr 13;12:2222. doi: 10.1038/s41467-021-22440-5 (PMC8044096; doi:10.1038/s41467-021-22440-5)
Supplement: Supplementary file 3 — Supplementary Software 1 [file 41467_2021_22440_MOESM3_ESM.zip › amset-src/amset/interpolation/bandstructure.py]

"""Band structure interpolation using BolzTraP2."""

import logging
import multiprocessing
import time
from collections import defaultdict
from typing import Dict, List, Optional, Tuple, Union

import numpy as np
from BoltzTraP2 import fite, sphere
from monty.json import MSONable
from pymatgen.electronic_structure.bandstructure import (
    BandStructure,
    BandStructureSymmLine,
)
from pymatgen.electronic_structure.core import Spin
from pymatgen.electronic_structure.dos import Dos
from pymatgen.io.ase import AseAtomsAdaptor
from sumo.symmetry import Kpath, PymatgenKpath

from amset.constants import angstrom_to_bohr, au_to_s, bohr_to_cm
from amset.constants import defaults as defaults
from amset.constants import ev_to_hartree, hartree_to_ev, numeric_types, spin_name
from amset.core.data import AmsetData
from amset.electronic_structure.common import (
    get_atomic_structure,
    get_cbm_energy,
    get_efermi,
    get_ibands,
    get_vb_idx,
    get_vbm_energy,
)
from amset.electronic_structure.dos import FermiDos
from amset.electronic_structure.kpoints import (
    get_kpoints_tetrahedral,
    sort_boltztrap_to_spglib,
)
from amset.electronic_structure.symmetry import (
    get_symmetry_equivalent_kpoints,
    similarity_transformation,
)
from amset.electronic_structure.tetrahedron import TetrahedralBandStructure
from amset.interpolation.boltztrap import get_bands_fft
from amset.log import log_list, log_time_taken

__author__ = "Alex Ganose"
__maintainer__ = "Alex Ganose"
__email__ = "aganose@lbl.gov"

logger = logging.getLogger(__name__)


class Interpolator(MSONable):
    """Class to interpolate band structures based on BoltzTraP2.

    Details of the interpolation method are available in:

    3. Madsen, G. K. & Singh, D. J. Computer Physics Communications 175, 67–71
       (2006)
    3. Madsen, G. K., Carrete, J., and Verstraete, M. J. Computer Physics
        Communications 231, 140–145 (2018)

    Args:
        band_structure: A pymatgen band structure object.
        num_electrons: The number of electrons in the system.
        interpolation_factor: Factor used to determine the accuracy of the
            band structure interpolation. Also controls the k-point mesh density
            for :meth:`Interpolater.get_amset_data`.
        soc: Whether the system was calculated using spin–orbit coupling.
        magmom: The magnetic moments for each atom.
        mommat: The band structure derivatives.
        interpolate_projections: Whether to interpolate the band structure
            projections.
    """

    def __init__(
        self,
        band_structure: BandStructure,
        num_electrons: int,
        interpolation_factor: float = defaults["interpolation_factor"],
        soc: bool = False,
        magmom: Optional[np.ndarray] = None,
        mommat: Optional[np.ndarray] = None,
        other_properties: Dict[Spin, Dict[str, np.ndarray]] = None,
    ):
        self._band_structure = band_structure
        self._num_electrons = num_electrons
        self._soc = soc
        self._spins = self._band_structure.bands.keys()
        self._other_properties = other_properties
        self.interpolation_factor = interpolation_factor
        self._lattice_matrix = (
            band_structure.structure.lattice.matrix.T * angstrom_to_bohr
        )
        self._coefficients = {}
        self._other_coefficients = defaultdict(dict)

        kpoints = np.array([k.frac_coords for k in band_structure.kpoints])
        atoms = AseAtomsAdaptor.get_atoms(band_structure.structure)

        logger.info("Getting band interpolation coefficients")

        t0 = time.perf_counter()
        self._equivalences = sphere.get_equivalences(
            atoms, magmom, kpoints.shape[0] * interpolation_factor
        )

        # get the interpolation mesh used by BoltzTraP2
        self.interpolation_mesh = (
            2 * np.max(np.abs(np.vstack(self._equivalences)), axis=0) + 1
        )

        for spin in self._spins:
            energies = band_structure.bands[spin] * ev_to_hartree
            data = DFTData(kpoints, energies, self._lattice_matrix, mommat=mommat)
            self._coefficients[spin] = fite.fitde3D(data, self._equivalences)

        log_time_taken(t0)

        t0 = time.perf_counter()
        if self._other_properties:
            logger.info("Getting additional interpolation coefficients")

            for spin in self._spins:
                for label, prop in self._other_properties[spin].items():
                    data = DFTData(kpoints, prop, self._lattice_matrix, mommat=mommat)
                    self._other_coefficients[spin][label] = fite.fitde3D(
                        data, self._equivalences
                    )
            log_time_taken(t0)

    def get_amset_data(
        self,
        energy_cutoff: Optional[float] = None,
        scissor: float = None,
        bandgap: float = None,
        symprec: float = defaults["symprec"],
        nworkers: int = defaults["nworkers"],
    ) -> AmsetData:
        """Gets an AmsetData object using the interpolated bands.

        Note, the interpolation mesh is determined using by
        ``interpolate_factor`` option in the ``Inteprolater`` constructor.

        This method is much faster than the ``get_energies`` function but
        doesn't provide as much flexibility.

        The degree of parallelization is controlled by the ``nworkers`` option.

        Args:
            energy_cutoff: The energy cut-off to determine which bands are
                included in the interpolation. If the energy of a band falls
                within the cut-off at any k-point it will be included. For
                metals the range is defined as the Fermi level ± energy_cutoff.
                For gapped materials, the energy range is from the VBM -
                energy_cutoff to the CBM + energy_cutoff.
            scissor: The amount by which the band gap is scissored. Cannot
                be used in conjunction with the ``bandgap`` option. Has no
                effect for metallic systems.
            bandgap: Automatically adjust the band gap to this value. Cannot
                be used in conjunction with the ``scissor`` option. Has no
                effect for metallic systems.
            symprec: The symmetry tolerance used when determining the symmetry
                inequivalent k-points on which to interpolate.
            nworkers: The number of processors used to perform the
                interpolation. If set to ``-1``, the number of workers will
                be set to the number of CPU cores.

        Returns:
            The electronic structure (including energies, velocities, density of
            states and k-point information) as an AmsetData object.
        """
        is_metal = self._band_structure.is_metal()

        if is_metal and (bandgap or scissor):
            raise ValueError(
                "{} option set but system is metallic".format(
                    "bandgap" if bandgap else "scissor"
                )
            )

        nworkers = multiprocessing.cpu_count() if nworkers == -1 else nworkers

        logger.info("Interpolation parameters:")
        iinfo = [
            "k-point mesh: {}".format("x".join(map(str, self.interpolation_mesh))),
            "energy cutoff: {} eV".format(energy_cutoff),
        ]
        log_list(iinfo)

        ibands = get_ibands(energy_cutoff, self._band_structure)
        new_vb_idx = get_vb_idx(energy_cutoff, self._band_structure)

        energies = {}
        vvelocities = {}
        velocities = {}
        forgotten_electrons = 0
        for spin in self._spins:
            spin_ibands = ibands[spin]
            min_b = spin_ibands.min() + 1
            max_b = spin_ibands.max() + 1
            info = "Interpolating {} bands {}-{}".format(spin_name[spin], min_b, max_b)
            logger.info(info)

            # these are bands beneath the Fermi level that are dropped
            forgotten_electrons += min_b - 1

            t0 = time.perf_counter()
            energies[spin], vvelocities[spin], _, velocities[spin] = get_bands_fft(
                self._equivalences,
                self._coefficients[spin][spin_ibands],
                self._lattice_matrix,
                return_effective_mass=False,
                nworkers=nworkers,
            )
            log_time_taken(t0)

        if not self._soc and len(self._spins) == 1:
            forgotten_electrons *= 2
        nelectrons = self._num_electrons - forgotten_electrons

        if is_metal:
            efermi = self._band_structure.efermi * ev_to_hartree

        else:
            energies = _shift_energies(
                energies, new_vb_idx, scissor=scissor, bandgap=bandgap
            )

            # if material is semiconducting, set Fermi level to middle of gap
            efermi = get_efermi(energies, new_vb_idx)

        logger.info("Generating tetrahedron mesh vertices")
        t0 = time.perf_counter()
        # get the actual k-points used in the BoltzTraP2 interpolation
        # unfortunately, BoltzTraP2 doesn't expose this information so we
        # have to get it ourselves
        (
            ir_kpts,
            _,
            full_kpts,
            ir_kpts_idx,
            ir_to_full_idx,
            tetrahedra,
            *ir_tetrahedra_info,
        ) = get_kpoints_tetrahedral(
            self.interpolation_mesh,
            self._band_structure.structure,
            symprec=symprec,
            time_reversal_symmetry=not self._soc,
        )
        log_time_taken(t0)

        energies, vvelocities, velocities = sort_amset_results(
            full_kpts, energies, vvelocities, velocities
        )
        atomic_structure = get_atomic_structure(self._band_structure.structure)

        return AmsetData(
            atomic_structure,
            energies,
            vvelocities,
            velocities,
            self.interpolation_mesh,
            full_kpts,
            ir_kpts_idx,
            ir_to_full_idx,
            tetrahedra,
            ir_tetrahedra_info,
            efermi,
            nelectrons,
            is_metal,
            self._soc,
            vb_idx=new_vb_idx,
        )

    def get_energies(
        self,
        kpoints: Union[np.ndarray, List],
        energy_cutoff: Optional[float] = None,
        scissor: float = None,
        bandgap: float = None,
        return_velocity: bool = False,
        return_curvature: bool = False,
        return_other_properties: bool = False,
        coords_are_cartesian: bool = False,
        atomic_units: bool = False,
        symprec: Optional[float] = defaults["symprec"],
        return_efermi: bool = False,
        return_vb_idx: bool = False,
    ) -> Union[Dict[Spin, np.ndarray], Tuple[Dict[Spin, np.ndarray], ...]]:
        """Gets the interpolated energies for multiple k-points in a band.

        Note, the accuracy of the interpolation is dependant on the
        ``interpolate_factor`` used to initialize the Interpolater.

        Args:
            kpoints: The k-point coordinates.
            energy_cutoff: The energy cut-off to determine which bands are
                included in the interpolation. If the energy of a band falls
                within the cut-off at any k-point it will be included. For
                metals the range is defined as the Fermi level ± energy_cutoff.
                For gapped materials, the energy range is from the VBM -
                energy_cutoff to the CBM + energy_cutoff.
            scissor: The amount by which the band gap is scissored. Cannot
                be used in conjunction with the ``bandgap`` option. Has no
                effect for metallic systems.
            bandgap: Automatically adjust the band gap to this value. Cannot
                be used in conjunction with the ``scissor`` option. Has no
                effect for metallic systems.
            return_velocity: Whether to return the band velocities.
            return_curvature: Whether to return the band curvature (inverse effective
                mass).
            return_other_properties: Whether to return the interpolated results
                for the ``other_properties`` data.
            coords_are_cartesian: Whether the kpoints are in cartesian or
                fractional coordinates.
            atomic_units: Return the energies, velocities, and effective_massses
                in atomic units. If False, energies will be in eV, velocities in
                cm/s, and curvature in units of 1 / electron rest mass (1/m0).
            symprec: Symmetry precision. If set, symmetry will be used to
                reduce the nummber of calculated k-points and velocities.
            return_efermi: Whether to return the Fermi level with the unit
                determined by ``atomic_units``. If the system is semiconducting
                the Fermi level will be given in the middle of the band gap.
            return_vb_idx: Whether to return the index of the highest valence band
                in the interpolated bands. Will be returned as a dictionary of
                ``{spin: vb_idx}``.

        Returns:
            The band energies as dictionary of::

                {spin: energies}

            If ``return_velocity``, ``curvature`` or ``return_other_properties`` a tuple
            is returned, formatted as::

                (energies, Optional[velocities], Optional[curvature],
                 Optional[other_properties])

            The velocities and effective masses are given as the 1x3 trace and
            full 3x3 tensor, respectively (along cartesian directions). The
            projections are summed for each orbital type (s, p, d) across all
            atoms, and are given as::

                {spin: {orbital: projections}}
        """
        if self._band_structure.is_metal() and (bandgap or scissor):
            raise ValueError(
                "{} option set but system is metallic".format(
                    "bandgap" if bandgap else "scissor"
                )
            )

        # only calculate the energies for the bands within the energy cutoff
        lattice = self._band_structure.structure.lattice
        kpoints = np.asarray(kpoints)
        nkpoints = len(kpoints)

        if coords_are_cartesian:
            kpoints = lattice.reciprocal_lattice.get_fractional_coords(kpoints)

        if symprec:
            logger.info("Reducing # k-points using symmetry")
            (
                kpoints,
                weights,
                ir_kpoints_idx,
                ir_to_full_idx,
                _,
                rot_mapping,
            ) = get_symmetry_equivalent_kpoints(
                self._band_structure.structure,
                kpoints,
                symprec=symprec,
                return_inverse=True,
                time_reversal_symmetry=not self._soc,
            )
            k_info = [
                "# original k-points: {}".format(nkpoints),
                "# reduced k-points {}".format(len(kpoints)),
            ]
            log_list(k_info)

        ibands = get_ibands(energy_cutoff, self._band_structure)
        new_vb_idx = get_vb_idx(energy_cutoff, self._band_structure)

        energies = {}
        velocities = {}
        curvature = {}
        other_properties = defaultdict(dict)
        for spin in self._spins:
            spin_ibands = ibands[spin]
            min_b = spin_ibands.min() + 1
            max_b = spin_ibands.max() + 1
            info = "Interpolating {} bands {}-{}".format(spin_name[spin], min_b, max_b)
            logger.info(info)

            t0 = time.perf_counter()
            fitted = fite.getBands(
                kpoints,
                self._equivalences,
                self._lattice_matrix,
                self._coefficients[spin][spin_ibands],
                curvature=return_curvature,
            )
            log_time_taken(t0)

            energies[spin] = fitted[0]
            velocities[spin] = fitted[1]

            if return_curvature:
                # make curvature have the shape ((nbands, nkpoints, 3, 3)
                curvature[spin] = fitted[2]
                curvature[spin] = curvature[spin].transpose((2, 3, 0, 1))

            if return_other_properties:
                logger.info("Interpolating {} properties".format(spin_name[spin]))

                t0 = time.perf_counter()
                for label, coeffs in self._other_coefficients[spin].items():
                    other_properties[spin][label], _ = fite.getBands(
                        kpoints,
                        self._equivalences,
                        self._lattice_matrix,
                        coeffs[spin_ibands],
                        curvature=False,
                    )

                log_time_taken(t0)

            if not atomic_units:
                energies[spin] = energies[spin] * hartree_to_ev
                velocities[spin] = _convert_velocities(velocities[spin], lattice.matrix)

        if symprec:
            energies, velocities, curvature, other_properties = symmetrize_results(
                energies,
                velocities,
                curvature,
                other_properties,
                ir_to_full_idx,
                rot_mapping,
                self._band_structure.structure.lattice.reciprocal_lattice.matrix,
            )

        if not self._band_structure.is_metal():
            energies = _shift_energies(
                energies, new_vb_idx, scissor=scissor, bandgap=bandgap
            )

        to_return = [energies]

        if return_velocity:
            to_return.append(velocities)

        if return_curvature:
            to_return.append(curvature)

        if return_other_properties:
            to_return.append(other_properties)

        if return_efermi:
            if self._band_structure.is_metal():
                efermi = self._band_structure.efermi
                if atomic_units:
                    efermi *= ev_to_hartree
            else:
                # if semiconducting, set Fermi level to middle of gap
                efermi = get_efermi(energies, new_vb_idx)

            to_return.append(efermi)

        if return_vb_idx:
            to_return.append(new_vb_idx)

        if len(to_return) == 1:
            return to_return[0]
        else:
            return tuple(to_return)

    def get_dos(
        self,
        kpoint_mesh: Union[float, int, List[int]],
        energy_cutoff: Optional[float] = None,
        scissor: Optional[float] = None,
        bandgap: Optional[float] = None,
        estep: float = defaults["dos_estep"],
        symprec: float = defaults["symprec"],
        atomic_units: bool = False,
    ) -> Union[Dos, FermiDos]:
        """Calculates the density of states using the interpolated bands.

        Args:
            kpoint_mesh: The k-point mesh as a 1x3 array. E.g.,``[6, 6, 6]``.
                Alternatively, if a single value is provided this will be
                treated as a reciprocal density and the k-point mesh dimensions
                generated automatically.
            energy_cutoff: The energy cut-off to determine which bands are
                included in the interpolation. If the energy of a band falls
                within the cut-off at any k-point it will be included. For
                metals the range is defined as the Fermi level ± energy_cutoff.
                For gapped materials, the energy range is from the VBM -
                energy_cutoff to the CBM + energy_cutoff.
            scissor: The amount by which the band gap is scissored. Cannot
                be used in conjunction with the ``bandgap`` option. Has no
                effect for metallic systems.
            bandgap: Automatically adjust the band gap to this value. Cannot
                be used in conjunction with the ``scissor`` option. Has no
                effect for metallic systems.
            estep: The energy step, where smaller numbers give more
                accuracy but are more expensive.
            symprec: The symmetry tolerance used when determining the symmetry
                inequivalent k-points on which to interpolate.
            atomic_units: Whether to return the DOS in atomic units. If False, the
                unit of energy will be eV.

        Returns:
            The density of states.
        """
        if isinstance(kpoint_mesh, numeric_types):
            logger.info("DOS k-point length cutoff: {}".format(kpoint_mesh))
        else:
            str_mesh = "x".join(map(str, kpoint_mesh))
            logger.info("DOS k-point mesh: {}".format(str_mesh))

        structure = self._band_structure.structure
        tri = not self._soc
        (
            ir_kpts,
            _,
            full_kpts,
            ir_kpts_idx,
            ir_to_full_idx,
            tetrahedra,
            *ir_tetrahedra_info,
        ) = get_kpoints_tetrahedral(
            kpoint_mesh, structure, symprec=symprec, time_reversal_symmetry=tri
        )

        energies, efermi, vb_idx = self.get_energies(
            ir_kpts,
            scissor=scissor,
            bandgap=bandgap,
            energy_cutoff=energy_cutoff,
            atomic_units=atomic_units,
            return_efermi=True,
            return_vb_idx=True,
        )

        if not self._band_structure.is_metal():
            # if not a metal, set the Fermi level to the top of the valence band.
            efermi = get_vbm_energy(energies, vb_idx)

        full_energies = {s: e[:, ir_to_full_idx] for s, e in energies.items()}
        tetrahedral_band_structure = TetrahedralBandStructure.from_data(
            full_energies,
            full_kpts,
            tetrahedra,
            structure,
            ir_kpts_idx,
            ir_to_full_idx,
            *ir_tetrahedra_info,
        )

        emin = np.min([np.min(spin_eners) for spin_eners in energies.values()])
        emax = np.max([np.max(spin_eners) for spin_eners in energies.values()])
        epoints = int(round((emax - emin) / estep))
        energies = np.linspace(emin, emax, epoints)

        _, dos = tetrahedral_band_structure.get_density_of_states(energies)

        return FermiDos(efermi, energies, dos, structure, atomic_units=atomic_units)

    def get_line_mode_band_structure(
        self,
        line_density: int = 50,
        kpath: Optional[Kpath] = None,
        energy_cutoff: Optional[float] = None,
        scissor: Optional[float] = None,
        bandgap: Optional[float] = None,
        symprec: Optional[float] = defaults["symprec"],
        return_other_properties: bool = False,
    ) -> Union[
        BandStructureSymmLine,
        Tuple[BandStructureSymmLine, Dict[Spin, Dict[str, np.ndarray]]],
    ]:
        """Gets the interpolated band structure along high symmetry directions.

        Args:
            line_density: The maximum number of k-points between each two
                consecutive high-symmetry k-points
            energy_cutoff: The energy cut-off to determine which bands are
                included in the interpolation. If the energy of a band falls
                within the cut-off at any k-point it will be included. For
                metals the range is defined as the Fermi level ± energy_cutoff.
                For gapped materials, the energy range is from the VBM -
                energy_cutoff to the CBM + energy_cutoff.
            scissor: The amount by which the band gap is scissored. Cannot
                be used in conjunction with the ``bandgap`` option. Has no
                effect for metallic systems.
            bandgap: Automatically adjust the band gap to this value. Cannot
                be used in conjunction with the ``scissor`` option. Has no
                effect for metallic systems.
            symprec: The symmetry tolerance used to determine the space group
                and high-symmetry path.
            return_other_properties: Whether to include the interpolated
                other_properties data for each k-point along the band structure path.

        Returns:
            The line mode band structure.
        """
        if not kpath:
            kpath = PymatgenKpath(self._band_structure.structure, symprec=symprec)

        kpoints, labels = kpath.get_kpoints(
            line_density=line_density, cart_coords=False
        )
        labels_dict = {
            label: kpoint for kpoint, label in zip(kpoints, labels) if label != ""
        }

        energies, *extra = self.get_energies(
            kpoints,
            scissor=scissor,
            bandgap=bandgap,
            atomic_units=False,
            energy_cutoff=energy_cutoff,
            coords_are_cartesian=False,
            return_other_properties=return_other_properties,
            return_efermi=True,
            symprec=symprec,
        )

        if return_other_properties:
            efermi, other_properties = extra
        else:
            efermi = extra

        bs = BandStructureSymmLine(
            kpoints,
            energies,
            self._band_structure.structure.lattice.reciprocal_lattice,
            efermi,
            labels_dict,
            coords_are_cartesian=False,
        )
        if return_other_properties:
            return bs, other_properties
        else:
            return bs


class DFTData(object):
    """DFTData object used for BoltzTraP2 interpolation.

    Note that the units used by BoltzTraP are different to those used by VASP.

    Args:
        kpoints: The k-points in fractional coordinates.
        energies: The band energies in Hartree, formatted as (nbands, nkpoints).
        lattice_matrix: The lattice matrix in Bohr^3.
        mommat: The band structure derivatives.
    """

    def __init__(
        self,
        kpoints: np.ndarray,
        energies: np.ndarray,
        lattice_matrix: np.ndarray,
        mommat: Optional[np.ndarray] = None,
    ):
        self.kpoints = kpoints
        self.ebands = energies
        self.lattice_matrix = lattice_matrix
        self.volume = np.abs(np.linalg.det(self.lattice_matrix))
        self.mommat = mommat

    def get_lattvec(self) -> np.ndarray:
        """Get the lattice matrix. This method is required by BoltzTraP2."""
        return self.lattice_matrix


def _shift_energies(
    energies: Dict[Spin, np.ndarray],
    vb_idx: Dict[Spin, int],
    scissor: Optional[float] = None,
    bandgap: Optional[float] = None,
) -> Union[Dict[Spin, np.ndarray], Tuple[Dict[Spin, np.ndarray], float]]:
    """Shift the band energies based on the scissor or bandgap parameter.

    Args:
        energies: The band energies in Hartree, given for each Spin channel.
        vb_idx: The band index of the valence band maximum in the energies
            array, given for each Spin channel.
        scissor: The amount by which the band gap is scissored. Cannot
            be used in conjunction with the ``bandgap`` option. Has no
            effect for metallic systems.
        bandgap: Automatically adjust the band gap to this value. Cannot
            be used in conjunction with the ``scissor`` option. Has no
            effect for metallic systems.

    Returns:
        The energies, shifted according to ``scissor`` or ``bandgap``. If
        return_scissor is True, a tuple of (energies, scissor) is returned.
    """

    if scissor and bandgap:
        raise ValueError("scissor and bandgap cannot be set simultaneously")

    if bandgap:
        e_vbm = get_vbm_energy(energies, vb_idx)
        e_cbm = get_cbm_energy(energies, vb_idx)
        interp_bandgap = (e_cbm - e_vbm) * hartree_to_ev

        scissor = bandgap - interp_bandgap
        logger.info(
            f"bandgap set to {bandgap:.3f} eV, applying scissor of {scissor:.3f} eV"
        )

    if scissor:
        scissor *= ev_to_hartree
        for spin, spin_vb_idx in vb_idx.items():
            spin_cb_idx = spin_vb_idx + 1
            if spin_cb_idx != 0:
                # if spin_cb_idx == 0 there are no valence bands for this spin channel
                energies[spin][:spin_cb_idx] -= scissor / 2

            if spin_cb_idx != energies[spin].shape[0]:
                # if spin_cb_idx == nbands there are no conduction bands for this spin
                energies[spin][spin_cb_idx:] += scissor / 2

    return energies


def _convert_velocities(
    velocities: np.ndarray, lattice_matrix: np.ndarray
) -> np.ndarray:
    """Convert velocities from atomic units to cm/s.

    Args:
        velocities: The velocities in atomic units.
        lattice_matrix: The lattice matrix in Angstrom.

    Returns:
        The velocities in cm/s.
    """
    velocities *= bohr_to_cm / au_to_s
    return velocities


def symmetrize_results(
    energies,
    velocities,
    curvature,
    other_properties,
    ir_to_full_idx,
    rotation_matrices,
    reciprocal_lattice,
):
    similarity_matrices = np.array(
        [similarity_transformation(reciprocal_lattice, r) for r in rotation_matrices]
    )
    inv_similarity_matrices = np.array([np.linalg.inv(s) for s in similarity_matrices])

    for spin in energies:
        energies[spin] = energies[spin][:, ir_to_full_idx]
        velocities[spin] = rotate_velocities(
            velocities[spin][..., ir_to_full_idx], similarity_matrices
        )

        if curvature:
            curvature[spin] = rotate_curvature(
                curvature[spin][:, ir_to_full_idx, ...],
                similarity_matrices,
                inv_similarity_matrices,
            )

        if other_properties:
            for label, prop in other_properties[spin].items():
                other_properties[spin][label] = prop[:, ir_to_full_idx]

    return energies, velocities, curvature, other_properties


def rotate_velocities(velocities, similarity_matrices):
    # apply rotation matrices to the velocities at the symmetry
    # reduced k-points, to get the velocities for the full
    # original mesh (this is just the dot product of the velocity
    # and appropriate rotation matrix. The weird ordering of the
    # indices is because the velocities has the shape
    # (3, nbands, nkpoints)
    return np.einsum("jkl,kij->lij", similarity_matrices, velocities)


def rotate_curvature(curvature, similarity_matrices, inv_similarity_matrices):
    rot_curvature = np.empty(curvature.shape)

    for b_idx, k_idx in np.ndindex(curvature.shape[:2]):
        inner = np.dot(curvature[b_idx, k_idx], similarity_matrices[k_idx])
        rot_curvature[b_idx, k_idx] = np.dot(inv_similarity_matrices[k_idx], inner)

    return rot_curvature


def sort_amset_results(kpoints, energies, vvelocities, velocities):
    # BoltzTraP2 and spglib give k-points in different orders. We need to use the
    # spglib ordering to make the tetrahedron method work, so get the indices
    # that will sort from BoltzTraP2 order to spglib order
    sort_idx = sort_boltztrap_to_spglib(kpoints)

    energies = {s: ener[:, sort_idx] for s, ener in energies.items()}
    vvelocities = {s: vv[:, :, :, sort_idx] for s, vv in vvelocities.items()}
    velocities = {s: v[:, :, sort_idx] for s, v in velocities.items()}
    return energies, vvelocities, velocities
