# Supplementary material for: Efficient calculation of carrier scattering rates from first principles
Source: Nat Commun. 2021 Apr 13;12:2222. doi: 10.1038/s41467-021-22440-5 (PMC8044096; doi:10.1038/s41467-021-22440-5)
Supplement: Supplementary file 3 — Supplementary Software 1 [file 41467_2021_22440_MOESM3_ESM.zip › amset-src/docs/src/stylesheets/colors.css]

:root {

  // Default color shades
  --md-default-fg-color:               hsla(0, 0%, 0%, 0.87);
  --md-default-fg-color--light:        hsla(0, 0%, 0%, 0.54);
  --md-default-fg-color--lighter:      hsla(0, 0%, 0%, 0.32);
  --md-default-fg-color--lightest:     hsla(0, 0%, 0%, 0.07);
  --md-default-bg-color:               hsla(0, 0%, 100%, 1);
  --md-default-bg-color--light:        hsla(0, 0%, 100%, 0.7);
  --md-default-bg-color--lighter:      hsla(0, 0%, 100%, 0.3);
  --md-default-bg-color--lightest:     hsla(0, 0%, 100%, 0.12);

  --md-primary-fg-color:               hsla(216, 70%, 23%, 1);
  --md-primary-fg-color--light:        hsla(216, 70%, 23%, 1);
  --md-primary-fg-color--dark:         hsla(216, 70%, 23%, 1);
  --md-primary-bg-color:               hsla(0, 0%, 100%, 1);
  --md-primary-bg-color--light:        hsla(0, 0%, 100%, 0.7);

  // Accent color shades
  --md-accent-fg-color:                hsla(216, 70%, 23%, 1);
  --md-accent-fg-color:                hsla(216, 70%, 23%, 1);
  --md-accent-fg-color--transparent:   hsla(216, 70%, 23%, 0.1);
  --md-accent-bg-color:                hsla(0, 0%, 100%, 1);
  --md-accent-bg-color--light:         hsla(0, 0%, 100%, 0.7);

  --md-text-color: var(--md-default-fg-color);
  background-color: var(--md-default-bg-color);

  // Footer color shades
  --md-footer-bg-color:                transparent;
  --md-footer-bg-color--dark:          var(--md-default-bg-color--darkest);

  // Light theme (default)
  > * {

    // Code color shades
    --md-code-bg-color:                  hsla(0, 0%, 96%, 1);
    --md-code-fg-color:                  hsla(200, 18%, 26%, 1);

    // Text color shades
    --md-text-color:                     var(--md-default-fg-color);
    --md-text-link-color:                var(--md-primary-fg-color);

    // Admonition color shades
    --md-admonition-bg-color:            var(--md-default-bg-color);
    --md-admonition-fg-color:            var(--md-default-fg-color);

    // Footer color shades
    --md-footer-bg-color:                hsla(0, 0%, 0%, 0.87);
    --md-footer-bg-color--dark:          hsla(0, 0%, 0%, 0.32);
    --md-footer-fg-color:                hsla(0, 0%, 100%, 1);
    --md-footer-fg-color--light:         hsla(0, 0%, 100%, 0.7);
    --md-footer-fg-color--lighter:       hsla(0, 0%, 100%, 0.3);
  }

}

.md-typeset  h1 {
    margin-bottom: 30px;
    font-weight: 100;
    font-size: 1.3rem;
    line-height: 1.1;
    letter-spacing: -0.01em;
    color: rgba(0, 0, 0, 0.87);
}

.md-typeset  h2 {
    font-weight: 300;
    font-size: 1.05rem;
    line-height: 1.2;
    letter-spacing: -0.01em;
}

.md-typeset  h3 {
    font-weight: 500;
    font-size: 0.9rem;
    line-height: 1.2;
    letter-spacing: -0.01em;
}

.md-typset  h4 {
    font-weight: 700;
    font-size: 0.9;
    letter-spacing: -0.01em;
  }

.md-typeset  h5{
    color: var(--md-default-fg-color--light);
    font-weight: 700;
    font-size: 0.75;
    letter-spacing: -0.01em;
  }

.md-typset h6 {
    color: var(--md-default-fg-color--light);
    font-weight: 700;
    font-size: 0.75;
    letter-spacing: -0.01em;
  }

.md-typeset {
  font-size: 0.74rem;
  line-height: 1.6;
}

.md-header-nav__title {
    font-weight: 300;
}

.md-footer {
  background-color: var(--md-default-bg-color);;
  color: var(--md-default-fg-color);
}

.md-footer-nav__title {
    font-size: 0.8rem;
}

.md-footer-nav_-meta {
  border-top: px2rem(1px) solid var(--md-primary-fg-color);
}
