# Supplementary material for: Efficient calculation of carrier scattering rates from first principles
Source: Nat Commun. 2021 Apr 13;12:2222. doi: 10.1038/s41467-021-22440-5 (PMC8044096; doi:10.1038/s41467-021-22440-5)
Supplement: Supplementary file 4 — Source Data [file 41467_2021_22440_MOESM4_ESM.xlsx]

## Sheet: Figure 1a
Electron scattering rates in GaAs
DFPT+Wannier results taken from: 10.1103/PhysRevB.94.201201
E - E_cbm [eV]	This work [ps^-1]		E - E_cbm [eV]	DFPT+Wannier [ps^-1]
0	2.24494		0.00251	1.68
0.0190769	2.17648		0.00585	1.68
0.0714714	5.7479		0.00918	1.67
0.148466	5.89679		0.0125	1.64
0.242198	5.32288		0.0158	1.64
0.0252556	2.09181		0.0182	1.55
0.0660637	5.46785		0.0195	1.67
0.134147	5.68017		0.0225	1.63
0.221585	5.13687		0.0258	1.71
0.190593	5.9524		0.0293	1.87
0.108805	6.197		0.0286	1.66
0.0489662	4.71963		0.0316	2.07
0.0935783	5.88584		0.032	1.88
0.149663	5.36288		0.0332	2.32
0.227413	5.13382		0.0345	2.53
0.255428	5.65795		0.0341	2.13
0.172513	5.97284		0.0354	2.8
0.193038	5.16106		0.0373	3.03
0.259193	5.36406		0.0359	2.39
0.114228	5.16178		0.0377	3.27
0.186685	5.15684		0.037	2.61
0.210466	5.43996		0.0389	3.48
0.260295	5.37105		0.0378	2.76
			0.04	3.68
			0.0392	2.99
			0.04	3.23
			0.0416	3.93
			0.0413	3.49
			0.0431	4.25
			0.0431	3.73
			0.045	4.49
			0.0446	3.98
			0.0466	4.22
			0.0472	4.73
			0.0483	4.44
			0.0495	4.94
			0.0506	4.61
			0.0517	5.15
			0.0501	4.48
			0.0529	4.85
			0.0537	4.69
			0.0548	5.31
			0.055	5.05
			0.0559	4.88
			0.0578	5.44
			0.0583	5.21
			0.0583	5.01
			0.0612	5.56
			0.0617	5.33
			0.0614	5.11
			0.0601	5.02
			0.0645	5.63
			0.065	5.4
			0.0646	5.21
			0.0678	5.74
			0.0684	5.51
			0.0679	5.31
			0.0712	5.82
			0.0717	5.6
			0.0712	5.39
			0.0746	5.88
			0.075	5.66
			0.0745	5.46
			0.0776	5.99
			0.0782	5.8
			0.0782	5.55
			0.0811	6
			0.0815	5.63
			0.0846	6.07
			0.0843	5.84
			0.0847	5.63
			0.0879	6.08
			0.0876	5.87
			0.088	5.66
			0.0904	6.14
			0.0909	5.95
			0.0915	5.7
			0.0945	5.93
			0.0947	5.69
			0.0976	6.02
			0.0982	5.75
			0.101	6.03
			0.101	5.75
			0.103	5.68
			0.104	6.17
			0.104	5.91
			0.106	5.78
			0.108	6.07
			0.109	5.76
			0.111	6.13
			0.111	5.9
			0.113	5.82
			0.114	6.13
			0.115	5.94
			0.116	5.84
			0.118	6.11
			0.12	5.85
			0.121	6.2
			0.121	6
			0.123	5.87
			0.124	6.26
			0.125	6.11
			0.127	5.94
			0.128	6.23
			0.13	6.06
			0.13	5.82
			0.131	6.34
			0.133	6.14
			0.133	5.88
			0.134	5.82
			0.136	6.38
			0.137	6.1
			0.137	5.86
			0.139	6.28
			0.14	5.93
			0.143	6.36
			0.143	6.17
			0.144	5.98
			0.147	6.29
			0.147	5.95
			0.15	6.36
			0.15	6.13
			0.15	5.97
			0.153	6.36
			0.154	6.1
			0.154	5.9
			0.157	6.3
			0.157	6.08
			0.157	5.93
			0.16	6.42
			0.161	6.24
			0.16	5.98
			0.164	6.4
			0.164	6.16
			0.164	6.03
			0.167	6.37
			0.167	6.14
			0.167	5.94
			0.17	6.41
			0.17	6.22
			0.17	6.02
			0.174	6.37
			0.174	6.1
			0.174	5.96
			0.177	6.39
			0.177	6.13
			0.177	5.96
			0.181	6.5
			0.18	6.28
			0.18	6.05
			0.181	5.89
			0.184	6.58
			0.184	6.35
			0.184	6.16
			0.184	5.96
			0.182	5.88
			0.187	6.47
			0.187	6.24
			0.188	6.08
			0.19	6.46
			0.191	6.21
			0.192	6.06
			0.194	6.53
			0.194	6.34
			0.195	6.07
			0.197	6.49
			0.197	6.28
			0.198	6.08
			0.2	6.53
			0.201	6.27
			0.202	6.03
			0.204	6.62
			0.204	6.43
			0.204	6.24
			0.205	5.99
			0.207	6.58
			0.207	6.39
			0.207	6.18
			0.209	6.11
			0.21	6.53
			0.211	6.27
			0.212	6.15
			0.214	6.57
			0.214	6.33
			0.216	6.23
			0.217	6.67
			0.217	6.48
			0.219	6.28
			0.22	6.72
			0.221	6.49
			0.221	6.17
			0.223	6.25
			0.224	6.88
			0.224	6.69
			0.224	6.5
			0.226	6.3
			0.227	6.87
			0.227	6.6
			0.227	6.47
			0.23	6.96
			0.23	6.69
			0.23	6.49
			0.232	6.4
			0.234	7.06
			0.234	6.8
			0.234	6.61
			0.235	6.49
			0.237	7.11
			0.237	6.87
			0.237	6.69
			0.239	6.59
			0.241	7.29
			0.24	7.04
			0.24	6.85
			0.24	6.68
			0.244	7.42
			0.244	7.2
			0.244	7.01
			0.244	6.82
			0.243	6.65
			0.247	7.47
			0.247	7.24
			0.247	7.03
			0.247	6.86
			0.246	6.73
			0.251	7.69
			0.25	7.45
			0.25	7.26
			0.25	7.15
			0.254	7.8
			0.254	7.56
			0.254	7.37
			0.253	7.21
			0.257	7.94
			0.257	7.69
			0.257	7.5
			0.257	7.33
			0.26	8.22
			0.261	7.86
			0.26	7.6
			0.26	7.41

## Sheet: Figure 1b
Electron scattering rates in Si
DFPT+Wannier results taken from: 10.1103/PhysRevB.97.121201
E - E_cbm [eV]	This work [ps^-1]		E - E_cbm [eV]	DFPT+Wannier [ps^-1]
0.0740761	3.1846		0.00136	0.605
0.0638168	2.96262		0.00266	0.914
0.06273	3.02334		0.00258	0.497
0.0713457	3.34151		0.004	1.05
0.0449149	2.39427		0.00397	0.649
0.0358166	2.15592		0.00397	0.451
0.0373539	2.33834		0.00469	1.43
0.0500765	2.89553		0.00537	0.852
0.0739029	3.5687		0.00523	0.507
0.0194308	1.66589		0.00585	1.53
0.0143509	1.48453		0.00601	1.28
0.0214622	2.00289		0.00673	0.952
0.0411397	2.73847		0.00656	0.596
0.0730832	3.52858		0.00735	1.54
0.00300839	0.510434		0.00727	1.19
0.00440647	0.743953		0.00806	0.791
0.0193179	1.84955		0.00865	1.77
0.0478661	2.70599		0.00859	1.36
0.00937155	1.1759		0.0087	1.1
0.0331021	1.92318		0.00932	0.785
0.0709579	2.86772		0.01	1.9
0.012547	1.09105		0.00993	1.59
0.0298996	1.50762		0.00993	1.3
0.0617511	2.2896		0.01	0.992
0.0395486	1.48163		0.0108	0.833
0.0629908	2.02539		0.0113	1.96
0.0760454	2.22212		0.0113	1.54
0.053966	2.76457		0.0113	1.25
0.0542945	2.88876		0.0115	0.994
0.0652382	3.24311		0.012	0.848
0.0285953	2.12454		0.0126	2.07
0.0330628	2.37793		0.0126	1.78
0.0495897	2.95384		0.0126	1.49
0.0779684	3.58334		0.0126	1.18
0.0124762	1.46892		0.0135	1.03
0.0237237	2.03656		0.0141	1.89
0.0483001	2.64143		0.0139	1.53
0.00992572	1.14227		0.0139	1.26
0.0296657	1.73748		0.0148	1.06
0.0635413	2.49369		0.0152	2.4
0.023117	1.1786		0.0153	2
0.0515803	1.84911		0.0153	1.65
0.0509698	1.55515		0.0153	1.36
0.0576443	3.02278		0.0163	1.09
0.0728909	3.38918		0.0165	2.35
0.0419355	2.52306		0.0166	2.07
0.0640737	2.87172		0.0166	1.71
0.0403792	1.9262		0.0167	1.48
0.0713526	2.51544		0.0175	1.09
0.055172	1.75996		0.0181	2.39
0.0742666	3.36778		0.018	2.01
0.0640192	3.1873		0.018	1.72
0.0629413	3.27862		0.0179	1.44
0.0715629	3.57007		0.0185	0.833
0.045128	2.81816		0.019	1.18
0.0360372	2.55646		0.0193	2.54
0.0375786	2.66275		0.0193	2.25
0.0503024	3.13495		0.0193	1.96
0.0741276	3.71714		0.0193	1.67
0.0196571	1.9943		0.0193	1.38
0.0145796	1.67568		0.0197	0.901
0.0216903	2.14741		0.0207	2.45
0.0413646	2.91177		0.0206	2.08
0.0733032	3.75796		0.0206	1.79
0.00323766	0.572415		0.0206	1.5
0.00463324	0.794511		0.0206	1.2
0.0195396	2.07105		0.0211	2.84
0.048081	3.18481		0.0214	0.963
0.00958696	1.45393		0.0221	2.33
0.0333088	2.68342		0.022	1.94
0.0711552	3.78349		0.022	1.65
0.0127536	1.66825		0.022	1.37
0.0300959	2.57497		0.0219	2.87
0.0619364	3.54562		0.0226	1.15
0.0397329	2.85379		0.0234	2.37
0.0631628	3.50204		0.0233	2.01
0.0762039	3.76522		0.0233	1.72
0.0541782	3.20663		0.0233	1.43
0.0545133	3.29701		0.024	1.2
0.0654605	3.61514		0.0247	2.61
0.0288208	2.48754		0.0246	2.19
0.03329	2.6784		0.0246	1.9
0.0498159	3.31626		0.0246	1.61
0.0781912	4.06795		0.0248	1.34
0.0127049	1.63667		0.0254	1.11
0.0239495	2.36838		0.0261	2.69
0.0485207	3.31545		0.026	2.36
0.0101477	1.46909		0.026	2.07
0.0298807	2.6287		0.026	1.78
0.0637479	3.6958		0.026	1.49
0.0233236	2.27139		0.0266	1.22
0.0517769	3.34592		0.0273	2.82
0.0511545	3.19073		0.0273	2.53
0.0578672	3.59073		0.0273	2.24
0.0731149	4.07537		0.0273	1.95
0.0421621	3.18454		0.0273	1.66
0.0642968	3.88435		0.028	1.36
0.0405998	3.12043		0.0287	2.66
0.0715661	4.0614		0.0287	2.26
0.0553782	3.52612		0.0287	1.96
			0.0288	1.7
			0.0293	1.44
			0.0293	1.08
			0.0295	3.04
			0.0301	2.52
			0.03	2.09
			0.0301	1.81
			0.0307	1.49
			0.0301	1.14
			0.0307	3.17
			0.0309	2.92
			0.0315	2.6
			0.0313	2.23
			0.0313	1.94
			0.032	1.48
			0.0321	3.06
			0.0323	1.22
			0.0327	2.8
			0.0327	2.47
			0.0327	2.18
			0.0327	1.89
			0.0334	1.52
			0.0337	1.29
			0.0341	2.71
			0.034	2.33
			0.034	2.04
			0.0341	1.78
			0.0349	1.35
			0.0354	3.17
			0.0354	2.76
			0.0354	2.42
			0.0354	2.13
			0.0353	1.84
			0.0362	3.67
			0.0362	1.56
			0.0359	1.25
			0.0367	3.18
			0.0367	2.89
			0.0367	2.6
			0.0367	2.31
			0.0367	2.02
			0.0369	3.71
			0.0375	1.66
			0.0381	3.12
			0.038	2.71
			0.038	2.42
			0.038	2.13
			0.0382	1.88
			0.0393	1.64
			0.0394	3.18
			0.0394	2.89
			0.0394	2.6
			0.0394	2.31
			0.0394	2.02
			0.0405	1.64
			0.0406	3.16
			0.0407	2.82
			0.0407	2.53
			0.0407	2.24
			0.0408	1.96
			0.0408	1.4
			0.0412	3.4
			0.0418	1.76
			0.0421	3.11
			0.042	2.74
			0.042	2.45
			0.042	2.16
			0.0422	1.97
			0.0434	3.03
			0.0434	2.74
			0.0434	2.44
			0.0433	2.1
			0.044	1.95
			0.0448	2.91
			0.0447	2.58
			0.0447	2.26
			0.0461	3.11
			0.0461	2.68
			0.0461	2.39
			0.046	2.13
			0.0464	1.78
			0.0465	3.6
			0.0474	3.11
			0.0474	2.7
			0.0474	2.41
			0.0474	2.13
			0.0478	1.79
			0.0476	3.75
			0.0478	3.45
			0.0487	3.04
			0.0487	2.65
			0.0487	2.36
			0.0489	2.11
			0.0487	1.66
			0.0492	3.97
			0.0491	3.45
			0.0501	3.13
			0.0501	2.74
			0.0501	2.45
			0.05	2.17
			0.0505	3.94
			0.0505	3.52
			0.0513	1.82
			0.0515	3.09
			0.0515	2.7
			0.0513	2.43
			0.0512	2.17
			0.0517	3.86
			0.0518	3.57
			0.0517	3.27
			0.0526	1.96
			0.0527	2.82
			0.0528	2.17
			0.0531	3.43
			0.0533	3.18
			0.0541	2.91
			0.0541	2.32
			0.0544	2.66
			0.0545	3.54
			0.0545	3.2
			0.0554	2.41
			0.0556	2.82
			0.0554	2.52
			0.0558	3.66
			0.0558	3.28
			0.0558	3.02
			0.056	4.18
			0.0569	2.51
			0.0572	3.78
			0.0571	3.37
			0.0571	3.08
			0.057	2.82
			0.0572	4.26
			0.0572	4.05
			0.0583	2.49
			0.0585	3.87
			0.0585	3.44
			0.0585	3.15
			0.0585	2.86
			0.0586	4.46
			0.0595	2.52
			0.0599	3.99
			0.0598	3.64
			0.0598	3.35
			0.0598	3.06
			0.0597	2.83
			0.06	4.62
			0.0597	4.29
			0.0604	5
			0.0612	3.92
			0.0611	3.52
			0.0611	3.23
			0.0611	2.89
			0.0613	4.5
			0.0611	4.16
			0.0616	4.99
			0.0623	3.89
			0.0623	3.54
			0.0623	3.25
			0.0623	2.89
			0.0624	4.74
			0.0624	4.41
			0.0623	4.13
			0.0631	4.93
			0.064	4.39
			0.0639	3.99
			0.0639	3.7
			0.0639	3.4
			0.0643	4.98
			0.0645	4.59
			0.0644	3.19
			0.0654	4.21
			0.0653	3.82
			0.0653	3.53
			0.0657	5.07
			0.0656	4.66
			0.0657	3.3
			0.0666	5.49
			0.0666	4.29
			0.0666	3.88
			0.0664	3.61
			0.0671	5.07
			0.067	4.71
			0.0668	3.36
			0.0678	5.54
			0.0679	4.42
			0.0679	4.07
			0.0681	3.75
			0.0683	5.17
			0.0683	4.8
			0.0693	5.54
			0.0694	4.65
			0.0693	4.32
			0.0692	4
			0.0695	3.75
			0.0697	5.15
			0.0698	4.86
			0.0699	5.97
			0.0706	5.45
			0.0707	4.54
			0.0706	4.17
			0.0706	3.73
			0.0711	4.93
			0.0711	6.14
			0.0711	5.84
			0.072	5.52
			0.0719	5.18
			0.072	4.36
			0.0722	4.01
			0.0724	4.92
			0.0724	4.61
			0.0725	6.12
			0.0727	5.74
			0.0733	5.45
			0.0729	3.89
			0.0736	4.31
			0.0738	5.07
			0.0737	4.71
			0.0737	6.36
			0.0738	5.86
			0.0743	6.54
			0.0746	5.47
			0.0748	4.43
			0.0751	4.99
			0.0748	4.67
			0.0752	6.19
			0.0751	5.8
			0.0759	5.43
			0.0762	4.47
			0.0763	4.93
			0.0765	6.21
			0.0765	5.92
			0.0765	5.61
			0.0773	5.2
			0.0777	4.4
			0.0778	6.11
			0.0778	5.71
			0.078	5.48
			0.0779	4.93
			0.0783	4.32
			0.0789	5.22
			0.0791	6.4
			0.0791	5.94
			0.0792	5.65
			0.0789	4.88
			0.0794	6.99
			0.0789	4.39

## Sheet: Figure 2a
Timing breakdown for Ba2BiAu and NbFeSb
DFPT+Wannier results taken from:
Ba2BiAu: 10.1103/PhysRevApplied.11.014058
NbFeSb: 10.1002/aenm.201800246 & 10.1038/s41467-018-03866-w
	Inputs time [core hours]			Transport time [core hours]
Method	Ba2BiAu	NbFeSb	average	Ba2BiAu	NbFeSb	Average
CRT	1.78	1.21	1.495	0.1	0.12	0.11
DFPT+Wannier	7000	4600	5800	2500	2600	2550
This work	32.49	25.04	28.765	0.51	0.49	0.5

## Sheet: Figure 2b
Timing vs accuracy for Ba2BiAu and NbFeSb
Method	Total Time [core hours]	Relative Error [%]
CRT	1.61	75.66
DFPT+Wannier	8350	0
This work	29.27	10.2

## Sheet: Figure 3a
Calculated mobility of GaN
Experimental mobility from: 10.1016/j.jssc.2010.07.052
Temperature [K]	Total [cm^2/Vs]	ii [cm^2/Vs]	ad [cm^2/Vs]	po [cm^2/Vs]	CRT [cm^2/Vs]	Experiment [cm^2/Vs]
150	1745.44	2834.91	14719.9	57736.3	110	1435.8
200	1304.83	3012.44	9327.39	11602.6	108.682	1158.36
300	669.552	3435.35	4890.97	1992.26	105.599	626.07
350	503.598	3871.15	3816	1141.41	104.083	411.32
400	387.592	4268.26	3069.17	734.894	102.616	313.64
450	306.274	4613.89	2525.54	513.917	101.205	257.29
500	248.088	4898.13	2115.26	381.957	99.8459	209.22

## Sheet: Figure 3b
Electron lifetimes in GaN
E - E_vbm [eV]	Total [ps]	ii [ps]	ad [ps]	po [ps]
3.06	0.0164243	0.0165459	4.13729	4.86253
3.0638	0.0164254	0.0165459	4.13729	4.95907
3.0642	0.0165507	0.0166796	3.7195	5.04318
3.06795	0.0397059	0.0406346	2.6329	5.10746
3.07125	0.0533073	0.0553615	2.00178	5.08928
3.07491	0.074801	0.0795437	1.66067	5.12997
3.07532	0.0773327	0.0824562	1.63629	5.19847
3.07646	0.0809864	0.086711	1.58448	5.43278
3.07894	0.0993336	0.108783	1.46194	5.25037
3.0801	0.107921	0.119318	1.42513	5.4521
3.08569	0.13346	0.154339	1.21308	5.28268
3.08728	0.147183	0.173422	1.18127	5.51117
3.08964	0.158692	0.191057	1.13458	5.37353
3.09083	0.166312	0.202663	1.11431	5.52254
3.09274	0.17584	0.218774	1.07656	5.34222
3.09614	0.203255	0.259776	1.09184	6.46977
3.09664	0.193005	0.250238	0.999699	5.41383
3.09966	0.222484	0.298343	1.01992	6.15785
3.10132	0.214373	0.292658	0.936171	5.56687
3.10312	0.218305	0.302893	0.914047	5.39889
3.10655	0.234563	0.339747	0.880884	5.41549
3.10663	0.250371	0.363686	0.927016	6.03458
3.10696	0.236151	0.344337	0.871458	5.4661
3.1082	0.242705	0.3587	0.867136	5.58154
3.11007	0.262548	0.396612	0.892755	5.97554
3.11037	0.249668	0.378958	0.844501	5.48345
3.1167	0.272054	0.445839	0.799937	5.47401
3.11835	0.275823	0.462457	0.777798	5.63464
3.12029	0.291716	0.498341	0.798058	5.94193
3.12048	0.28117	0.482782	0.766589	5.53212
3.12171	0.283854	0.495541	0.753231	5.63929
3.12259	0.506565	0.753019	1.80098	11.0085
3.12599	0.406669	0.687519	1.14081	7.81684
3.12664	0.293431	0.541471	0.724486	5.5297
3.127	0.305812	0.567038	0.747777	5.91236
3.13036	0.335593	0.931114	0.579162	5.58088
3.13167	0.306548	0.604181	0.698996	5.6698
3.13273	0.389153	0.729518	0.947218	6.98363
3.13324	0.309455	0.620813	0.694161	5.55223
3.13607	0.38278	0.75343	0.879343	6.75731
3.13692	0.325391	0.681128	0.696024	5.94033
3.13694	0.315008	0.662671	0.672598	5.59571
3.1402	0.210919	0.716915	0.679805	0.533253
3.14143	0.112894	0.718457	0.649086	0.168767
3.14598	0.0576747	0.850468	0.77415	0.0672447
3.14624	0.049528	0.769377	0.636902	0.0577342
3.14791	0.0453109	0.790291	0.623233	0.0520837
3.14987	0.0400474	0.810456	0.617632	0.0452132
3.14994	0.0406378	0.828877	0.636462	0.0458085
3.15248	0.0353265	0.843519	0.604083	0.0392673
3.1525	0.0402625	0.913546	0.71338	0.0447616
3.15514	0.0510163	1.1613	0.998379	0.0563735
3.15569	0.0328548	0.88326	0.592696	0.0362088
3.1561	0.0324622	0.89315	0.586996	0.0357375
3.15843	0.0429726	1.14989	0.870341	0.0470544
3.15929	0.0304269	0.931114	0.579162	0.0332612
3.15951	0.0308415	1.27203	0.523504	0.0336389
3.16067	0.0296026	0.946249	0.581508	0.0322535
3.16215	0.032398	1.03527	0.670986	0.0351991
3.16495	0.0356995	1.18628	0.771476	0.0386512
3.16523	0.0271306	0.995533	0.566388	0.0293353
3.16534	0.0301621	1.06632	0.647885	0.032602
3.16585	0.0274387	1.02584	0.578968	0.0296359
3.16685	0.0266226	1.0319	0.556282	0.0287394
3.16819	0.0338789	1.21082	0.742009	0.036572
3.16879	0.0262437	1.04135	0.553929	0.0282975
3.17	0.0258041	1.06809	0.548658	0.0277819
3.17482	0.0264722	1.17879	0.603118	0.0283535
3.17779	0.0290311	1.30141	0.667966	0.0310749
3.17836	0.0241375	1.18654	0.54482	0.0258058
3.17937	0.0235776	1.1822	0.525921	0.0252106
3.1808	0.0233498	1.18558	0.524905	0.0249511
3.18354	0.0227761	1.25027	0.511398	0.0243011
3.1841	0.0269827	1.36715	0.630596	0.0287823
3.18415	0.0245185	1.64388	0.507652	0.0261729
3.18429	0.0227645	1.23435	0.51495	0.0242861
3.18445	0.0229419	1.27203	0.523504	0.0244546
3.18704	0.0224695	1.30209	0.5015	0.0239563
3.18754	0.0226648	1.31002	0.516319	0.0241422
3.18975	0.0222309	1.3253	0.498049	0.0236854
3.19033	0.0234991	1.381	0.550465	0.0249912
3.19315	0.0272111	1.62246	0.593409	0.0290291
3.19322	0.0218194	1.37178	0.489122	0.0232249
3.19346	0.0252988	1.48387	0.593182	0.026905
3.19468	0.0217545	1.386	0.493226	0.0231382
3.19633	0.0260171	1.62246	0.593409	0.0276742
3.19656	0.0244778	1.51663	0.577522	0.0259994
3.19672	0.0216913	1.43198	0.497324	0.0230456
3.19746	0.0213657	1.44174	0.480289	0.0227127
3.20198	0.0209413	1.46572	0.474912	0.0222397
3.20253	0.0217671	1.54363	0.515896	0.0230655
3.20265	0.0244174	1.70324	0.549646	0.0259418
3.20355	0.02074	1.5172	0.470612	0.0220109
3.2054	0.0206119	1.5183	0.468198	0.0218717
3.20575	0.0226913	1.63229	0.544181	0.0240273
3.20578	0.0238993	1.73264	0.542032	0.0253677
3.20849	0.0214385	1.64388	0.507652	0.0226928
3.2115	0.0211124	1.6788	0.497042	0.0223424
3.21175	0.0204985	1.64348	0.470062	0.0217163
3.21453	0.0202657	1.69141	0.45953	0.0214698
3.21481	0.0220249	1.7648	0.521482	0.0232997
3.21507	0.0226823	1.82824	0.512488	0.0240449
3.21556	0.0201278	1.67376	0.451267	0.021336
3.21629	0.0201232	1.72737	0.443988	0.0213389
3.21932	0.0199438	1.76519	0.439447	0.0211422
3.21969	0.0199105	1.77413	0.437802	0.0211073
3.21988	0.0198927	1.69135	0.445264	0.0210825
3.22045	0.0204373	1.79918	0.47509	0.0216125
3.2205	0.019945	1.77097	0.449769	0.0211194
3.22081	0.0212717	1.84121	0.502474	0.0224832
3.22118	0.0218076	1.8982	0.499181	0.0230812
3.2227	0.0197358	1.81021	0.433815	0.0209154
3.22322	0.0197452	1.75596	0.439901	0.0209194
3.22831	0.0193924	1.86896	0.426959	0.0205384
3.2298	0.0192882	1.91379	0.423677	0.0204239
3.23024	0.0208471	2.01538	0.476775	0.0220387
3.23164	0.019197	1.91633	0.422005	0.0203252
3.23228	0.0192829	1.94026	0.432496	0.0203949
3.23266	0.0201116	2.0057	0.473298	0.0212264
3.23277	0.0191344	1.95012	0.42004	0.0202559
3.23318	0.0191868	1.93008	0.426235	0.0203025
3.23323	0.0204532	2.05054	0.470729	0.0216076
3.23512	0.0194918	2.01191	0.446784	0.0205895
3.23601	0.0202723	2.28381	0.448991	0.0214301
3.2379	0.019537	2.07059	0.444868	0.020638
3.23847	0.020064	2.11203	0.467367	0.0211742
3.2391	0.0200397	2.31443	0.442042	0.0211834
3.24139	0.0198088	2.14679	0.45876	0.0209043
3.24158	0.0189015	2.06757	0.409442	0.0200081
3.24214	0.0198293	2.17225	0.454975	0.0209327
3.243	0.0188478	2.03058	0.40836	0.019954
3.24371	0.0192382	2.14938	0.433036	0.0203229
3.24521	0.0196572	2.3589	0.43018	0.0207799
3.24626	0.0187694	2.09839	0.404148	0.0198699
3.24638	0.0188762	2.16942	0.408997	0.0199717
3.24823	0.0194599	2.38732	0.426275	0.0205664
3.24928	0.0187556	2.20597	0.405005	0.0198432
3.24959	0.0187577	2.20121	0.409156	0.0198361
3.25008	0.0192947	2.26964	0.440225	0.0203602
3.25092	0.0194296	2.30387	0.437183	0.0205143
3.25351	0.0185635	2.29093	0.389894	0.0196588
3.2552	0.0187579	2.31839	0.41408	0.0198159
3.256	0.0184544	2.27554	0.393039	0.0195297
3.25672	0.0190929	2.38728	0.428265	0.0201525
3.25681	0.018439	2.33739	0.38614	0.0195254
3.25721	0.0189529	2.48645	0.411364	0.0200283
3.25791	0.0184612	2.33225	0.394836	0.0195289
3.25936	0.0183344	2.37663	0.384113	0.0194107
3.26262	0.0182367	2.41751	0.380636	0.0193074
3.26298	0.0182497	2.29412	0.386953	0.0193143
3.26312	0.0186534	2.5571	0.405029	0.0197046
3.26435	0.0186611	2.48814	0.415981	0.0196922
3.26616	0.0181655	2.38662	0.383128	0.0192233
3.26659	0.0181739	2.47595	0.376469	0.0192442
3.26709	0.0186728	3.09202	0.370688	0.0197892
3.2682	0.0185835	2.56365	0.412649	0.0196088
3.26909	0.0184635	2.56066	0.398395	0.0195082
3.27088	0.0180414	2.52735	0.37311	0.0191013
3.27187	0.0182604	2.67973	0.391368	0.019292
3.27191	0.0183394	2.59602	0.392703	0.0193814
3.27206	0.0180836	2.5529	0.379487	0.0191308
3.27212	0.0182219	2.58214	0.391282	0.0192545
3.27232	0.0180399	2.55847	0.370981	0.0191035
3.27274	0.0184892	2.63372	0.405536	0.0195159
3.27384	0.01847	2.66517	0.402866	0.0194991
3.27408	0.0179809	2.57733	0.369676	0.0190398
3.27476	0.0181544	2.71224	0.38831	0.0191794
3.27567	0.0179794	2.59225	0.372848	0.019029
3.27667	0.0183516	2.70287	0.398624	0.0193751
3.28033	0.0180831	2.71928	0.380448	0.019119
3.28265	0.0179281	2.73443	0.364533	0.0189863
3.28319	0.0178273	3.02237	0.365085	0.0188594
3.28337	0.0179502	2.83268	0.379785	0.0189669
3.28361	0.017807	2.73108	0.360167	0.0188626
3.28391	0.0181354	2.80518	0.388143	0.0191542
3.28509	0.01811	2.83463	0.387938	0.019125
3.28617	0.0177335	3.07068	0.361131	0.0187632
3.28777	0.0177175	2.75252	0.357696	0.0187679
3.28825	0.0177892	2.81739	0.358869	0.0188422
3.29088	0.0176538	2.82767	0.354451	0.018702
3.2914	0.0176942	2.86737	0.35926	0.0187325
3.29185	0.0176979	3.33931	0.34453	0.018761
3.29195	0.0176633	2.89643	0.348485	0.0187266
3.29206	0.0175659	3.13342	0.354261	0.018592
3.29414	0.0177407	2.93632	0.363967	0.018769
3.29479	0.0175878	2.94599	0.34634	0.018646
3.29497	0.0174898	3.16817	0.351918	0.0185121
3.29515	0.0175938	2.93981	0.345758	0.0186547
3.29746	0.0176106	3.05571	0.362712	0.0186221
3.2975	0.0179881	3.05831	0.375808	0.0190098
3.29797	0.0175467	2.98634	0.343717	0.0186058
3.29891	0.0177715	3.06652	0.372788	0.0187754
3.29931	0.0175472	2.99761	0.348973	0.0185908
3.30019	0.0174861	3.00838	0.346282	0.0185295
3.30024	0.0178744	3.09202	0.370688	0.0188948
3.30038	0.017724	3.07506	0.367596	0.0187353
3.3016	0.017845	2.66517	0.402866	0.0188038
3.30321	0.0174671	3.0878	0.340084	0.0185233
3.30362	0.017273	3.28039	0.342977	0.0182905
3.30464	0.0174823	3.08062	0.3382	0.0185462
3.30465	0.0176947	3.1329	0.354996	0.0187343
3.30634	0.017424	3.12565	0.337363	0.0184816
3.30707	0.0176442	3.21008	0.361988	0.0186561
3.30741	0.0174338	3.12385	0.336021	0.0184967
3.30842	0.0176582	3.21778	0.359722	0.0186775
3.30855	0.0174118	3.23996	0.354063	0.0184164
3.30931	0.0171564	3.35881	0.338781	0.0181693
3.30955	0.0173935	3.16894	0.341395	0.0184339
3.31011	0.017559	3.21198	0.347947	0.0185992
3.31257	0.0173422	3.24086	0.337539	0.0183852
3.31308	0.0173958	3.24819	0.344617	0.0184245
3.31401	0.0172965	3.33931	0.34453	0.0183106
3.31558	0.0172867	3.27502	0.334839	0.0183298
3.31567	0.0172933	3.26495	0.329719	0.0183531
3.31674	0.0172503	3.37913	0.342377	0.0182637
3.31699	0.017272	3.34096	0.330158	0.0183254
3.31774	0.016978	3.48286	0.329689	0.0179922
3.31789	0.0174261	3.39624	0.351236	0.0184353
3.32005	0.0172224	3.37737	0.327288	0.0182774
3.3202	0.0173317	3.34696	0.329064	0.0183958
3.32053	0.0169404	3.52338	0.327775	0.0179547
3.3209	0.0173162	3.38263	0.336519	0.0183547
3.32166	0.0171929	3.4034	0.328924	0.0182384
3.32185	0.0173719	3.43764	0.344423	0.0183925
3.32292	0.0172657	3.38691	0.326399	0.0183287
3.32487	0.0171373	3.51957	0.33661	0.0181497
3.32882	0.0168649	3.65687	0.322592	0.0178823
3.32919	0.0170851	3.51126	0.319723	0.0181429
3.331	0.0171104	3.52341	0.319728	0.0181711
3.33113	0.0173034	3.64459	0.337767	0.0183294
3.33221	0.0173791	3.64393	0.337541	0.0184151

## Sheet: Figure 3c
Electron lifetimes in GaN
E - E_vbm [eV]	Total [ps]	ii [ps]	ad [ps]	po [ps]
2.97541	0	0	0	0
2.97661	0	0	0	0
2.97781	0	0	0	0
2.979	0	0	0	0
2.9802	0	0	0	0
2.98139	0	0	0	0
2.98259	0	0	0	0
2.98378	0	0	0	0
2.98498	0	0	0	0
2.98618	0	0	0	0
2.98737	0	0	0	0
2.98857	0	0	0	0
2.98976	0	0	0	0
2.99096	0	0	0	0
2.99216	0	0	0	0
2.99335	0	0	0	0
2.99455	0	0	0	0
2.99574	0	0	0	0
2.99694	0	0	0	0
2.99813	0	0	0	0
2.99933	0	0	0	0
3.00053	0	0	0	0
3.00172	0	0	0	0
3.00292	0	0	0	0
3.00411	0	0	0	0
3.00531	0	0	0	0
3.0065	0	0	0	0
3.0077	0	0	0	0
3.0089	0	0	0	0
3.01009	0	0	0	0
3.01129	0	0	0	0
3.01248	0	0	0	0
3.01368	0	0	0	0
3.01487	0	0	0	0
3.01607	0	0	0	0
3.01727	0	0	0	0
3.01846	0	0	0	0
3.01966	0	0	0	0
3.02085	0	0	0	0
3.02205	0	0	0	0
3.02325	0	0	0	0
3.02444	0	0	0	0
3.02564	0	0	0	0
3.02683	0	0	0	0
3.02803	0	0	0	0
3.02922	0	0	0	0
3.03042	0	0	0	0
3.03162	0	0	0	0
3.03281	0	0	0	0
3.03401	0	0	0	0
3.0352	0	0	0	0
3.0364	0	0	0	0
3.03759	0	0	0	0
3.03879	0	0	0	0
3.03999	0	0	0	0
3.04118	0	0	0	0
3.04238	0	0	0	0
3.04357	0	0	0	0
3.04477	0	0	0	0
3.04596	0	0	0	0
3.04716	0	0	0	0
3.04836	0	0	0	0
3.04955	0	0	0	0
3.05075	0	0	0	0
3.05194	0	0	0	0
3.05314	0	0	0	0
3.05434	0	0	0	0
3.05553	0	0	0	0
3.05673	0	0	0	0
3.05792	0	0	0	0
3.05912	0	0	0	0
3.06031	4.01707e-06	4.07773e-06	0.000638693	0.000880643
3.06151	0.000446843	0.00045359	0.0710457	0.0979594
3.06271	0.0025717	0.00261053	0.408886	0.563781
3.0639	0.00762357	0.00774054	1.1936	1.65393
3.0651	0.017061	0.0174603	1.8147	2.84087
3.06629	0.0304466	0.0314385	2.30956	4.07482
3.06749	0.0463569	0.0483291	2.62005	5.17226
3.06868	0.0677362	0.0712597	2.96571	6.50037
3.06988	0.0963677	0.102155	3.45191	8.25358
3.07108	0.130691	0.139479	3.96154	10.2084
3.07227	0.170121	0.182719	4.4652	12.2892
3.07347	0.213696	0.231196	4.91106	14.3477
3.07466	0.261935	0.285855	5.29972	16.3627
3.07586	0.316241	0.348579	5.65345	18.3813
3.07705	0.380269	0.423584	6.04674	20.6318
3.07825	0.452504	0.509648	6.44334	22.9903
3.07945	0.532179	0.606476	6.82672	25.3941
3.08064	0.620116	0.715351	7.20975	27.8885
3.08184	0.718658	0.838584	7.64161	30.6523
3.08303	0.824478	0.97255	8.08088	33.5269
3.08423	0.937601	1.11743	8.52747	36.512
3.08543	1.05805	1.27339	8.98133	39.6077
3.08662	1.17817	1.4323	9.37008	42.4952
3.08782	1.30237	1.60104	9.72782	45.314
3.08901	1.43545	1.78664	10.0881	48.2185
3.09021	1.58259	1.9971	10.4774	51.3438
3.0914	1.74347	2.23135	10.8997	54.7118
3.0926	1.91312	2.48307	11.3247	58.1743
3.0938	2.09213	2.75329	11.7564	61.7497
3.09499	2.28152	3.04334	12.2021	65.4736
3.09619	2.48114	3.35302	12.6623	69.3479
3.09738	2.68668	3.67692	13.1154	73.2433
3.09858	2.89364	4.00986	13.5405	77.0268
3.09977	3.10311	4.35404	13.9453	80.7328
3.10097	3.32858	4.72766	14.3938	84.7467
3.10217	3.5648	5.12407	14.861	88.9223
3.10336	3.81076	5.54354	15.3412	93.2263
3.10456	4.05882	5.97768	15.8022	97.4636
3.10575	4.30574	6.42731	16.2298	101.547
3.10695	4.55178	6.89858	16.6243	105.476
3.10814	4.80686	7.41213	17.0219	109.471
3.10934	5.07519	7.97472	17.4425	113.634
3.11054	5.35435	8.58089	17.8846	117.921
3.11173	5.63862	9.22089	18.3345	122.212
3.11293	5.92472	9.89078	18.7849	126.437
3.11412	6.21165	10.5904	19.236	130.575
3.11532	6.49838	11.3197	19.6879	134.604
3.11652	6.7839	12.0784	20.1408	138.502
3.11771	7.0676	12.8673	20.5963	142.257
3.11891	7.34935	13.6883	21.0593	145.865
3.1201	7.6311	14.551	21.5429	149.352
3.1213	7.90721	15.4542	22.0437	152.578
3.12249	8.1693	16.3877	22.5523	155.376
3.12369	8.40763	17.3391	23.0438	157.559
3.12489	8.60942	18.2955	23.4897	158.901
3.12608	8.77268	19.2612	23.9023	159.414
3.12728	8.90941	20.258	24.3293	159.371
3.12847	8.99173	21.2477	24.7295	158.287
3.12967	9.02001	22.2384	25.1223	156.206
3.13086	8.99573	23.2431	25.5187	153.172
3.13206	8.9297	24.2846	25.9239	149.392
3.13326	8.8167	25.3474	26.3254	144.799
3.13445	8.66292	26.4398	26.732	139.522
3.13565	8.47786	27.5671	27.1488	133.753
3.13684	8.26909	28.7298	27.5748	127.65
3.13804	8.04158	29.9285	28.0076	121.323
3.13923	7.79669	31.171	28.4467	114.831
3.14043	7.53408	32.465	28.8901	108.206
3.14163	7.25338	33.8093	29.3321	101.487
3.14282	6.96087	35.1986	29.7757	94.7638
3.14402	6.65997	36.6286	30.2202	88.0856
3.14521	6.35262	38.0991	30.6657	81.4817
3.14641	6.04094	39.6114	31.1136	74.9827
3.1476	5.72812	41.1679	31.5674	68.6274
3.1488	5.41654	42.7657	32.0252	62.4427
3.15	5.10821	44.4023	32.486	56.4457
3.15119	4.80477	46.0761	32.9493	50.645
3.15239	4.50695	47.786	33.4147	45.033
3.15358	4.21537	49.5184	33.8722	39.6128
3.15478	3.93336	51.259	34.3079	34.4586
3.15598	3.66573	53.0048	34.7134	29.6701
3.15717	3.41752	54.7585	35.0822	25.3482
3.15837	3.19078	56.5369	35.4285	21.5118
3.15956	2.98625	58.3996	35.8023	18.1159
3.16076	2.80308	60.3296	36.186	15.1316
3.16195	2.64275	62.3005	36.5663	12.5738
3.16315	2.50523	64.3128	36.9433	10.4175
3.16435	2.38997	66.3663	37.3178	8.63859
3.16554	2.29616	68.4603	37.691	7.21337
3.16674	2.22143	70.598	38.0666	6.09762
3.16793	2.16205	72.784	38.4479	5.22604
3.16913	2.11451	75.0196	38.8351	4.53296
3.17032	2.07571	77.2989	39.2242	3.96779
3.17152	2.0439	79.6194	39.6134	3.50323
3.17272	2.01837	81.9808	40.0023	3.12764
3.17391	1.99854	84.3833	40.3911	2.83092
3.17511	1.98382	86.8271	40.7796	2.60299
3.1763	1.97364	89.3118	41.1676	2.43416
3.1775	1.9675	91.8374	41.5551	2.31556
3.17869	1.96489	94.4085	41.9445	2.23619
3.17989	1.96493	97.022	42.3346	2.18222
3.18109	1.9672	99.6763	42.7246	2.14769
3.18228	1.97148	102.373	43.1153	2.1292
3.18348	1.97751	105.112	43.507	2.12343
3.18467	1.98451	107.867	43.8853	2.1261
3.18587	1.99264	110.658	44.2576	2.13177
3.18707	2.00165	113.484	44.6238	2.1391
3.18826	2.01207	116.389	45.0005	2.14845
3.18946	2.02312	119.339	45.3755	2.15881
3.19065	2.03478	122.338	45.7501	2.17
3.19185	2.04707	125.395	46.1271	2.18195
3.19304	2.05993	128.51	46.5067	2.19458
3.19424	2.07294	131.66	46.8804	2.20743
3.19544	2.08558	134.814	47.2365	2.21994
3.19663	2.09815	137.992	47.5814	2.23244
3.19783	2.11163	141.26	47.9384	2.24595
3.19902	2.12544	144.584	48.2954	2.25985
3.20022	2.13948	147.96	48.6509	2.27404
3.20141	2.15376	151.387	49.005	2.28851
3.20261	2.16826	154.867	49.3578	2.30324
3.20381	2.18308	158.407	49.7121	2.31835
3.205	2.19826	162.012	50.0691	2.33386
3.2062	2.21373	165.678	50.4281	2.3497
3.20739	2.22938	169.399	50.7869	2.36575
3.20859	2.24518	173.173	51.1449	2.38198
3.20978	2.26128	177.013	51.5054	2.39854
3.21098	2.27778	180.933	51.8706	2.41554
3.21218	2.29464	184.934	52.2388	2.43295
3.21337	2.31168	189.006	52.6057	2.45056
3.21457	2.32887	193.146	52.9709	2.46835
3.21576	2.34626	197.354	53.3356	2.48636
3.21696	2.36375	201.624	53.699	2.5045
3.21816	2.38087	205.914	54.0501	2.52226
3.21935	2.39756	210.221	54.3877	2.53958
3.22055	2.41416	214.577	54.7189	2.55681
3.22174	2.43107	219.016	55.0527	2.57439
3.22294	2.44833	223.543	55.3906	2.59236
3.22413	2.46577	228.141	55.7285	2.61052
3.22533	2.48328	232.799	56.0644	2.62878
3.22653	2.50086	237.52	56.3982	2.64713
3.22772	2.51852	242.303	56.7299	2.66557
3.22892	2.53627	247.149	57.0599	2.68411
3.23011	2.55417	252.066	57.3895	2.70283
3.23131	2.57228	257.061	57.7204	2.72178
3.2325	2.59063	262.135	58.053	2.741
3.2337	2.60912	267.28	58.3856	2.76037
3.2349	2.6277	272.491	58.717	2.77985
3.23609	2.64636	277.767	59.0473	2.79943
3.23729	2.66479	283.073	59.3694	2.81877
3.23848	2.68323	288.437	59.6883	2.83813
3.23968	2.70176	293.893	60.0039	2.85761
3.24087	2.72069	299.467	60.324	2.87751
3.24207	2.73971	305.117	60.6423	2.89752
3.24327	2.75879	310.833	60.9589	2.91762
3.24446	2.77797	316.616	61.2747	2.93782
3.24566	2.79726	322.467	61.5904	2.95815
3.24685	2.81675	328.395	61.9076	2.9787
3.24805	2.83643	334.401	62.2265	2.99947
3.24925	2.85629	340.481	62.5466	3.02042
3.25044	2.87626	346.628	62.8667	3.04151
3.25164	2.89634	352.841	63.1868	3.06272
3.25283	2.91652	359.121	63.5067	3.08405
3.25403	2.93651	365.431	63.8203	3.10518
3.25522	2.95606	371.741	64.122	3.12585
3.25642	2.97548	378.094	64.4186	3.14639
3.25762	2.99509	384.532	64.7168	3.16715
3.25881	3.01489	391.05	65.0165	3.18812
3.26001	3.03473	397.633	65.315	3.20914
3.2612	3.05472	404.292	65.6142	3.23032
3.2624	3.07487	411.029	65.9145	3.25168
3.26359	3.09514	417.84	66.2153	3.27317
3.26479	3.11547	424.716	66.5155	3.29475
3.26599	3.13586	431.657	66.815	3.31639
3.26718	3.15639	438.672	67.1153	3.33818
3.26838	3.17753	445.828	67.4272	3.36062
3.26957	3.19882	453.039	67.7425	3.38324
3.27077	3.22025	460.305	68.0607	3.406
3.27196	3.24184	467.631	68.382	3.42893
3.27316	3.26354	475.014	68.7054	3.45199
3.27436	3.28538	482.46	69.031	3.4752
3.27555	3.30733	489.968	69.358	3.49853
3.27675	3.32936	497.541	69.6855	3.52196
3.27794	3.35149	505.187	70.0131	3.54549
3.27914	3.37372	512.908	70.3409	3.56913
3.28034	3.39605	520.706	70.669	3.59289
3.28153	3.41847	528.579	70.9972	3.61676
3.28273	3.44099	536.528	71.3252	3.64073
3.28392	3.46351	544.539	71.6517	3.66471
3.28512	3.48567	552.548	71.9686	3.68832
3.28631	3.5075	560.56	72.2769	3.71158
3.28751	3.52971	568.7	72.5912	3.73526
3.28871	3.55197	576.91	72.9045	3.75899
3.2899	3.57429	585.193	73.2172	3.7828
3.2911	3.59668	593.548	73.5293	3.80668
3.29229	3.61911	601.973	73.8403	3.83061
3.29349	3.64131	610.434	74.1447	3.85432
3.29468	3.66321	618.931	74.4403	3.87771
3.29588	3.68495	627.504	74.7296	3.90094
3.29708	3.70687	636.199	75.0198	3.92438
3.29827	3.72908	645.021	75.313	3.94813
3.29947	3.75166	653.993	75.6112	3.97228
3.30066	3.77454	663.116	75.9118	3.99677
3.30186	3.79745	672.352	76.2086	4.0213
3.30305	3.8203	681.674	76.5008	4.04577
3.30425	3.84324	691.102	76.7921	4.07035
3.30545	3.86632	700.641	77.0831	4.09509
3.30664	3.88954	710.292	77.3746	4.11998
3.30784	3.91288	720.047	77.6661	4.14501
3.30903	3.93627	729.891	77.9563	4.17011
3.31023	3.95971	739.823	78.2451	4.19526
3.31143	3.9832	749.844	78.5331	4.22049
3.31262	4.00678	759.958	78.8203	4.2458
3.31382	4.03042	770.162	79.1068	4.2712
3.31501	4.05412	780.454	79.3925	4.29666
3.31621	4.07787	790.829	79.6772	4.32219
3.3174	4.10165	801.28	79.9606	4.34778
3.3186	4.12548	811.807	80.2431	4.37343
3.3198	4.14935	822.407	80.5247	4.39916
3.32099	4.17323	833.071	80.8047	4.42495
3.32219	4.19708	843.784	81.0822	4.45076
3.32338	4.22088	854.539	81.357	4.47657
3.32458	4.2446	865.325	81.6286	4.50238
3.32577	4.26821	876.132	81.8963	4.52817
3.32697	4.29168	886.948	82.1596	4.55391
3.32817	4.31499	897.763	82.4178	4.5796
3.32936	4.33809	908.566	82.6704	4.60521
3.33056	4.36096	919.343	82.9164	4.63072
3.33175	4.38376	930.127	83.1593	4.65633
3.33295	4.4069	941.001	83.4072	4.68249

## Sheet: Figure 3d
Calculated mobility of SnSe
Temperature [K]	a [cm^2/Vs]	b [cm^2/Vs]	c [cm^2/Vs]
150	118.986	777.646	587.163
175	87.9084	584.177	479.911
200	67.8953	461.531	403.338
225	54.2365	377.899	345.859
250	44.4778	317.616	301.059
275	37.2421	272.268	265.121
300	31.7105	236.994	235.635
325	27.3726	208.818	211.005
350	23.8971	185.822	190.128
375	21.0618	166.72	172.219
400	18.7128	150.618	156.701
425	16.741	136.874	143.139
450	15.0669	125.018	131.2
475	13.6314	114.695	120.624
500	12.3897	105.634	111.202

## Sheet: Figure 4a
Experimental vs calculated mobility
Material	Exp [cm^2/Vs]	This work [cm^2/Vs]	CRT [cm^2/Vs]	Effective mass [m_0]
n-GaAs	9813.33	11962.9	503.588	0.0316704
n-GaN	626.07	669.552	105.599	0.154893
n-ZnS	123.36	394.553	105.997	0.165931
n-ZnSe	518.488	624.871	189.348	0.0928927
n-CdS	315.622	352.591	140.783	0.124906
n-CdSe	620.717	849.434	257.766	0.0671797
n-CdTe	1029.06	1368.79	269.835	0.0651844
p-CdTe	43.925	22.1075	27.7524	0.628891
n-GaP	192.169	461.424	86.9646	0.202229
n-CH3NH3PbI3	12.3182	37.7257	92.2678	0.188635
n-PbTe	1736.66	524.126	118.934	0.146428
n-SiC	761.3	944.484	59.9886	0.28132
n-InP	4059.68	4871.13	308.571	0.0532319
n-PbS	416.591	249.043	103.218	0.167267
n-SnO2	218	235.342	103.74	0.157502
n-ZnO	183.168	174.312	118.603	0.141626
n-Si	1415.7	1413.25	61.387	0.285838
p-CuAlO2	3	5.00503	4.98792	3.5264
p-SnSe	185.857	236.994	144.403	0.198093
p-SnS	90.3752	37.423	42.104	0.229953
n-Bi2Te3	598.969	789.61	110.629	0.136218
p-Bi2Te3	497.823	506.164	78.8994	0.30182
p-BiCuOSe	9.1	11.8793	19.9725	0.211618
p-GaAs	342.42	272.463	40.8566	0.40984

## Sheet: Figure 4b
Experimental vs calculated Seebeck coefficient
Material	Exp [μV/K]	This work [μV/K]	CRT [μV/K]	Carrier concentration [cm^(-3)]
n-GaAs	-346.632	-240.95	-202.221	3.5e+17
n-GaN	-59.5	-90.7157	-85.3483	1.3e+19
n-InP	-328.949	-295.135	-280.708	2.1e+17
n-CdS	-777	-720.134	-729.115	2700000000000000
n-PbS	-96.6602	-125.682	-132.744	2.45e+19
n-Si	-667.569	-745.567	-709.596	1e+17
n-SnO2	-101.803	-87.7746	-108.805	8.2e+18
p-SnSe	508.017	553.597	548.766	3e+17
n-ZnO	-301.29	-263.701	-293.681	5.2e+17
p-GaAs	194.727	230.656	211.34	6.4e+19
